# Supplementary material for: Comparative Genomics of the Sigatoka Disease Complex on Banana Suggests a Link between Parallel Evolutionary Changes in Pseudocercospora fijiensis and Pseudocercospora eumusae and Increased Virulence on the Banana Host
Source: PLoS Genet. 2016 Aug 11;12(8):e1005904. doi: 10.1371/journal.pgen.1005904 (PMC4981473; doi:10.1371/journal.pgen.1005904)
Supplement: S4 Table — (XLSX) [file pgen.1005904.s029.xlsx]

## Sheet: Sheet1
S4 Table. Repertoires of carbohydrate-active enzymes (CAZymes) in Pseudocercospora musae, Pseudocercospora eumusae, Pseudocercospora fijiensis, and 16 other representative Dothideomycetes with different nutritional lifestyles.
Species		Pseudocercospora musae (syn. Mycosphaerella musicola)	Pseudocercospora eumusae (syn. Mycosphaerella eumusae)	Pseudocercospora fijiensis (syn. Mycosphaerella fijiensis)	Dothistroma septosporum	Zymoseptoria tritici (syn. Mycosphaerella graminicola)	Sphaerulina musiva (syn. Mycosphaerella populorum)	Sphaerulina populicola (syn. Mycosphaerella populicola)	Plenodomus lingam (syn. Leptosphaeria maculans)	Exserohilum turcicum (syn. Setosphaeria turcica)	Fulvia fulva (syn. Cladosporium fulvum)	Alternaria brassicicola	Bipolaris maydis (syn. Cochliobolus heterostrophus C4)	Bipolaris sorokiniana (syn. Cochliobolus sativus)	Pyrenophora teres f. teres	Pyrenophora tritici-repentis	Parastagonospora nodorum (syn. Stagonospora nodorum)	Baudoinia compniacensis	Hysterium pulicare	Rhytidhysteron rufulum	P-value of Mann-Whitney U test 1 *	P-value of Mann-Whitney U test 2*
Lifecycle		Hemibiotrophic									Biotrophic	Necrotrophic						Saprotrophic
Phylogenetic classification		Capnodiales							Pleosporales		Capnodiales	Pleosporales						Capnodiales	Hysteriales
Glycoside Hydrolases (GHs)	GH1	4	4	4	2	2	0	0	3	3	3	2	3	3	3	3	2	3	3	3	0.0083517	0.00364518
	GH2	7	7	7	4	8	4	4	7	7	5	7	7	7	6	7	10	5	5	8	0.152529	0.251167
	GH3	13	17	16	10	16	10	10	13	14	20	12	17	15	12	12	15	9	15	17	0.152529	0.131776
	GH5	9	10	10	11	10	6	6	13	13	15	15	17	15	13	13	18	16	21	20	0.212515	0.0286734
	GH6	0	0	0	0	0	0	0	3	3	0	3	3	3	3	3	4	1	2	2	0.247062	0.0325365
	GH7	1	1	1	1	1	0	0	3	4	2	5	6	6	3	3	5	2	4	4	0.36622	0.0467663
	GH9	0	0	1	0	1	0	0	0	0	0	0	0	0	0	0	0	2	0	0	0.324252	0.307442
	GH10	3	1	1	0	2	0	0	3	5	2	5	5	5	4	4	8	4	3	4	0.409854	0.0898562
	GH11	1	1	0	2	1	1	1	2	5	2	4	5	5	4	3	7	2	4	2	0.0436876	0.00944052
	GH12	3	1	2	3	1	2	3	3	3	4	2	3	3	2	2	3	1	2	3	0.152529	0.200868
	GH13	11	13	12	12	13	12	12	6	6	14	6	6	6	7	6	6	7	9	8	0.454635	0.0587624
	GH15	2	1	2	2	1	3	3	3	2	2	2	2	2	2	2	4	1	4	4	0.127225	0.109379
	GH16	17	16	16	14	11	13	11	15	16	14	17	17	16	15	15	14	13	19	19	0.0151842	0.109379
	GH17	7	7	7	8	6	7	8	6	7	9	5	6	5	8	7	6	6	7	6	0.36622	0.251167
	GH18	7	9	9	9	9	5	5	10	10	12	9	16	17	10	10	11	4	10	14	0.284406	0.0898562
	GH20	2	2	2	2	1	2	2	2	4	2	3	3	3	3	3	3	1	5	4	0.5	0.12021
	GH22	0	0	0	0	0	0	0	1	0	0	0	0	0	0	1	0	0	0	0	0.36622	0.368658
	GH23	2	1	2	1	0	3	2	0	0	1	0	0	0	0	0	0	0	0	1	0.152529	0.0251996
	GH24	0	0	0	1	0	0	0	0	1	2	0	0	0	0	0	0	0	0	1	0.152529	0.251167
	GH25	1	1	1	1	0	0	0	0	0	0	0	0	0	0	0	0	0	0	0	0.0201193	0.00594189
	GH26	0	0	0	0	0	0	0	1	1	0	1	1	1	0	0	0	0	0	1	0.247062	0.157152
	GH27	1	1	2	2	1	1	0	3	4	1	1	3	3	4	4	2	1	4	4	0.409854	0.131776
	GH28	3	3	5	4	2	5	5	7	6	14	7	3	4	5	6	5	6	7	7	0.105	0.0467663
	GH29	1	1	1	1	1	3	2	1	1	1	1	1	1	4	0	0	0	1	1	0.247062	0.5
	GH30	2	1	1	2	1	2	1	2	2	1	2	2	2	3	2	2	3	3	3	0.284406	0.0656052
	GH31	7	10	10	8	7	9	7	8	8	13	8	9	9	8	9	10	6	10	10	0.284406	0.288075
	GH32	3	4	4	2	4	2	2	2	2	4	2	3	5	3	3	4	2	1	2	0.0692384	0.0656052
	GH33	1	1	1	1	0	0	0	0	1	0	0	1	1	0	0	0	0	0	1	0.0436876	0.0325365
	GH35	3	3	3	1	2	1	1	4	4	6	5	4	4	4	4	4	3	5	5	0.36622	0.12021
	GH36	1	2	2	1	1	1	1	1	1	1	1	1	1	1	2	1	1	0	0	0.055306	0.041552
	GH37	1	2	2	1	2	1	1	2	2	2	2	2	2	2	2	2	1	2	2	0.409854	0.411532
	GH38	1	1	1	1	1	1	1	1	1	1	1	1	1	1	1	1	1	1	1	0.5	0.5
	GH39	1	0	0	0	0	0	0	1	0	0	0	0	0	0	0	0	0	2	0	0.324252	0.307442
	GH42	1	1	1	1	0	1	0	0	0	1	0	0	0	0	0	0	0	0	0	0.0857301	0.0146226
	GH43	14	19	16	11	10	7	7	11	13	21	18	18	16	16	16	13	5	11	17	0.0436876	0.12021
	GH45	0	0	0	1	1	0	0	2	2	1	2	3	3	3	3	2	0	2	2	0.0436876	0.0146226
	GH47	10	9	11	8	8	9	9	8	10	8	9	11	10	12	12	9	10	12	11	0.0341237	0.347783
	GH51	3	3	3	1	2	2	2	3	2	2	2	2	2	2	2	2	3	4	4	0.0201193	0.0467663
	GH53	1	1	2	1	2	2	1	1	1	2	1	1	1	1	1	1	0	1	1	0.409854	0.307442
	GH54	1	1	1	1	1	1	1	0	1	1	2	1	1	1	1	1	0	0	0	0.36622	0.307442
	GH55	4	3	4	4	3	2	2	3	4	4	3	3	3	4	4	3	3	2	2	0.212515	0.12021
	GH62	1	1	2	1	1	0	0	1	2	0	2	2	2	2	2	3	1	0	1	0.127225	0.45549
	GH63	3	4	2	2	2	2	2	2	3	2	2	3	3	3	3	2	2	3	2	0.0857301	0.131776
	GH64	3	2	4	6	4	6	5	1	1	5	1	1	1	1	1	1	3	1	1	0.180967	0.185547
	GH65	1	1	1	1	1	1	1	1	1	1	1	1	1	2	1	1	1	2	1	0.5	0.368658
	GH67	1	1	1	1	0	0	0	1	1	1	0	1	1	1	1	1	1	1	1	0.152529	0.251167
	GH71	1	1	2	1	1	2	2	1	0	2	0	1	1	0	0	1	1	1	2	0.5	0.251167
	GH72	5	7	7	7	6	5	5	6	6	8	5	7	7	7	6	7	4	5	5	0.36622	0.307442
	GH74	0	0	1	3	3	1	1	1	2	2	3	2	3	3	1	3	1	3	2	0.0201193	0.00811342
	GH75	0	1	0	1	1	0	0	0	0	1	0	0	0	0	0	1	0	0	0	0.409854	0.411532
	GH76	7	7	8	8	6	7	7	6	10	9	10	9	8	7	7	7	8	8	8	0.5	0.269304
	GH78	7	8	9	1	3	3	1	1	4	5	1	3	5	1	4	4	3	6	2	0.0083517	0.00364518
	GH79	4	4	3	4	4	2	2	1	2	5	1	3	3	3	3	2	1	4	3	0.212515	0.0811252
	GH81	1	1	1	1	1	1	1	2	2	1	2	2	2	2	2	1	1	2	2	0.247062	0.0656052
	GH85	0	0	0	0	1	0	0	1	1	0	1	1	1	1	1	1	0	1	1	0.152529	0.0325365
	GH88	1	0	0	0	0	0	0	1	1	3	1	1	1	1	1	1	0	0	3	0.36622	0.185547
	GH89	1	1	1	0	0	1	1	0	0	0	0	0	0	0	0	0	1	1	1	0.0436876	0.0325365
	GH92	5	7	7	7	7	5	5	6	4	6	3	5	4	6	5	8	3	6	5	0.212515	0.12021
	GH93	2	1	1	1	1	1	0	2	2	2	2	4	2	3	2	3	2	2	3	0.5	0.109379
	GH94	0	0	0	0	0	0	0	0	1	0	1	1	1	1	1	1	0	1	1	0.36622	0.0656052
	GH95	0	1	1	0	0	1	1	1	1	0	1	2	2	2	3	2	0	1	1	0.409854	0.216924
	GH97	0	0	0	0	0	0	0	0	0	0	0	0	0	0	0	0	1	0	0	0.5	0.433408
	GH105	5	4	4	3	3	4	4	3	4	6	4	4	4	3	3	2	1	4	3	0.152529	0.0587624
	GH106	1	1	0	0	0	0	0	0	0	2	0	1	1	0	0	0	0	2	4	0.152529	0.269304
	GH109	9	11	11	11	9	8	6	6	11	12	10	9	9	7	10	12	12	13	19	0.247062	0.433408
	GH114	2	1	0	1	1	0	0	2	1	1	1	1	1	2	2	1	0	10	5	0.409854	0.368658
	GH115	2	2	3	0	1	0	0	2	1	1	3	3	3	2	2	2	1	5	5	0.0151842	0.233698
	GH121	1	0	1	0	0	0	1	0	0	0	0	0	0	0	0	0	0	0	0	0.105	0.0524928
	GH125	3	3	3	2	3	4	4	3	3	3	1	3	3	3	3	4	2	3	3	0.36622	0.5
	GH127	3	3	2	0	1	2	2	1	1	1	0	0	1	0	0	1	1	3	2	0.0151842	0.0109537
	GH128	2	3	4	3	4	4	3	3	5	5	5	6	5	5	5	4	4	4	3	0.127225	0.041552
	GH130	0	0	0	0	0	0	0	0	0	1	0	0	0	0	0	0	0	0	0	0.36622	0.433408
	GH131	1	1	1	1	1	1	1	3	4	1	2	5	5	5	6	5	0	4	3	0.247062	0.0656052
	GH132	1	1	1	1	1	1	1	1	1	1	1	1	1	1	1	1	1	1	1	0.5	0.5
	Subtotal	222	236	244	202	198	180	166	213	244	280	229	268	262	243	242	260	178	278	287	0.127225	0.433408
GlycosylTransferases (GTs)	GT1	4	3	3	3	4	3	3	5	6	4	6	6	7	4	4	7	5	6	7	0.212515	0.0368191
	GT2	19	18	19	16	13	17	14	15	16	16	13	18	17	15	17	11	19	12	11	0.0083517	0.00811342
	GT3	1	1	1	1	1	1	1	1	1	1	1	1	1	1	1	1	1	1	1	0.5	0.5
	GT4	3	4	4	5	4	5	5	5	5	5	4	5	5	6	6	5	5	6	5	0.0151842	0.00695315
	GT5	2	2	2	2	3	1	1	0	0	2	0	0	0	0	0	0	1	3	3	0.152529	0.0898562
	GT8	10	11	10	9	9	11	11	9	8	9	4	8	7	8	6	6	6	9	7	0.105	0.016824
	GT15	5	3	4	4	3	3	3	3	3	3	2	4	4	3	3	3	3	3	3	0.0857301	0.0656052
	GT17	1	1	1	3	2	1	2	0	0	3	0	0	0	0	0	0	1	0	0	0.247062	0.157152
	GT20	2	3	3	3	3	3	3	3	3	3	4	3	3	3	3	3	3	3	3	0.212515	0.157152
	GT21	2	1	1	1	2	1	1	1	1	1	1	1	2	1	1	1	1	2	2	0.324252	0.411532
	GT22	2	3	4	4	5	4	4	4	4	4	4	4	4	4	4	4	4	4	3	0.0436876	0.041552
	GT23	1	1	1	0	0	1	1	1	0	0	0	1	1	0	0	1	0	1	1	0.0857301	0.0898562
	GT24	1	1	1	1	1	1	1	1	1	1	1	1	1	1	1	1	1	1	1	0.5	0.5
	GT25	6	3	4	5	3	3	2	2	1	2	2	2	3	2	2	3	0	6	5	0.0436876	0.041552
	GT28	1	1	1	1	1	1	1	0	1	1	1	1	1	0	1	1	1	0	0	0.36622	0.251167
	GT31	7	5	6	3	5	7	6	4	4	6	5	3	3	5	3	5	3	6	3	0.152529	0.0467663
	GT32	8	7	7	8	9	4	5	6	7	7	8	8	8	9	8	6	3	5	6	0.247062	0.347783
	GT33	1	1	1	1	1	1	1	1	1	1	1	1	1	1	1	1	1	1	1	0.5	0.5
	GT34	4	3	4	5	9	7	7	10	9	6	10	9	9	11	10	9	3	8	7	0.0083517	0.00811342
	GT35	1	1	1	1	1	1	1	1	1	1	1	1	1	1	1	1	1	1	1	0.5	0.5
	GT39	3	2	3	3	3	3	3	3	4	3	3	3	3	3	3	3	3	3	4	0.152529	0.131776
	GT41	0	0	1	0	0	0	0	0	0	0	0	0	0	0	0	0	0	0	0	0.212515	0.185547
	GT48	1	1	1	1	1	1	1	1	1	1	0	1	1	1	1	1	1	1	1	0.5	0.433408
	GT50	1	1	1	1	1	1	1	1	1	1	0	1	1	1	1	1	1	1	2	0.5	0.5
	GT54	0	0	0	0	0	0	0	1	1	0	0	0	0	1	1	1	0	1	0	0.247062	0.157152
	GT55	0	0	0	0	0	0	0	1	0	0	1	0	0	1	1	1	0	0	0	0.36622	0.200868
	GT57	5	3	3	3	3	3	3	3	2	3	2	3	3	3	3	3	3	2	3	0.152529	0.109379
	GT58	1	1	2	1	1	2	2	1	1	1	1	1	1	1	1	1	1	1	0	0.454635	0.251167
	GT59	1	1	1	1	1	1	1	1	1	0	1	1	1	1	1	1	1	1	1	0.36622	0.433408
	GT61	0	0	0	0	0	1	0	0	0	0	0	0	0	0	0	0	0	0	0	0.36622	0.433408
	GT62	3	3	3	3	3	3	3	3	3	3	3	3	3	4	3	2	4	3	3	0.5	0.433408
	GT64	0	0	0	0	1	0	0	0	0	0	0	0	0	0	0	0	0	0	0	0.36622	0.433408
	GT66	1	1	1	1	1	1	1	1	1	1	1	1	1	1	1	1	1	1	1	0.5	0.5
	GT69	1	1	2	2	1	2	2	2	3	2	3	2	3	4	4	3	1	7	4	0.0857301	0.0286734
	GT71	1	0	0	4	2	1	1	2	1	4	1	1	1	1	1	1	3	0	1	0.0201193	0.0286734
	GT76	1	1	1	1	1	1	1	1	1	0	0	1	1	0	1	1	1	0	0	0.36622	0.200868
	GT77	0	1	0	1	0	1	1	1	1	1	0	1	1	0	0	0	0	0	1	0.105	0.269304
	GT90	10	12	12	15	8	10	10	5	6	11	6	6	5	5	7	4	6	6	3	0.105	0.016824
	GT91	0	0	0	1	0	0	0	0	0	0	0	0	0	0	0	0	0	0	0	0.36622	0.433408
	Subtotal	110	101	109	114	106	107	103	99	99	107	90	102	103	102	101	93	88	105	94	0.212515	0.0811252
Polysaccharide Lyases (PLs)	PL1	3	3	2	1	2	2	2	8	5	3	8	6	6	3	3	4	0	2	6	0.409854	0.288075
	PL3	2	2	1	0	1	2	1	7	5	4	12	5	5	3	3	2	0	0	5	0.36622	0.185547
	PL4	1	2	2	2	0	2	2	4	4	2	3	4	4	4	4	4	0	1	4	0.212515	0.0992671
	PL7	1	0	0	0	0	0	0	0	0	1	0	0	0	0	0	0	0	0	0	0.324252	0.233698
	PL9	0	0	0	0	0	0	0	0	0	0	1	0	0	0	0	0	0	0	1	0.5	0.368658
	PL14	0	0	0	1	0	0	0	0	0	0	0	0	0	0	0	0	0	0	0	0.36622	0.433408
	PL20	0	0	0	0	0	0	0	0	0	0	0	0	0	0	0	0	0	1	1	0.5	0.368658
	PL22	0	1	1	2	0	0	0	0	0	1	0	0	0	0	0	0	0	0	1	0.247062	0.12021
	Subtotal	7	8	6	6	3	6	5	19	14	11	24	15	15	10	10	10	0	4	18	0.454635	0.216924
Carbohydrate Esterases (CEs)	CE1	31	33	33	28	26	20	20	22	30	30	26	36	39	30	29	34	25	34	34	0.0083517	0.157152
	CE2	1	1	1	1	0	0	0	1	0	1	1	0	0	1	1	1	0	2	1	0.0857301	0.157152
	CE3	7	7	5	4	3	4	3	3	3	3	6	4	3	4	4	3	0	6	21	0.0083517	0.016824
	CE4	6	7	6	7	6	6	3	12	14	6	8	14	14	12	13	14	9	10	9	0.409854	0.0524928
	CE5	6	6	7	4	6	6	5	8	11	11	9	13	14	11	10	10	3	2	0	0.454635	0.288075
	CE7	1	2	1	0	1	0	0	0	3	1	0	0	0	1	1	0	0	0	0	0.105	0.0286734
	CE8	1	1	2	3	1	0	0	3	3	2	7	3	3	2	2	6	1	7	4	0.324252	0.0811252
	CE9	1	2	2	1	0	1	1	2	2	2	2	3	3	2	2	2	2	3	1	0.247062	0.368658
	CE11	0	0	0	0	0	0	0	0	0	0	1	0	0	0	0	0	0	0	0	0.5	0.433408
	CE12	3	2	3	2	1	2	3	4	5	3	5	5	5	5	4	4	0	4	3	0.454635	0.131776
	CE14	1	1	1	1	1	1	1	1	1	1	1	1	1	1	1	1	1	1	1	0.5	0.5
	CE15	0	0	0	0	0	0	0	2	1	0	2	1	1	1	1	1	1	2	3	0.247062	0.0325365
	CE16	1	2	3	6	2	1	0	4	3	7	3	3	3	3	3	2	2	7	4	0.247062	0.109379
	Subtotal	59	64	64	57	47	41	36	62	76	67	71	83	86	73	71	78	44	78	81	0.212515	0.216924
Auxiliary Activities (AAs)	AA1	2	5	3	4	3	5	5	3	4	4	2	5	3	3	5	2	6	8	3	0.212515	0.233698
	AA2	5	4	4	5	6	5	5	8	8	6	8	10	10	7	8	8	5	6	6	0.0201193	0.00695315
	AA3	22	18	19	22	18	20	14	17	25	21	15	29	25	20	24	29	15	29	37	0.454635	0.251167
	AA4	2	2	2	2	1	2	1	2	3	1	2	4	3	2	3	4	3	6	6	0.247062	0.200868
	AA5	1	1	2	3	1	1	1	4	4	3	3	4	4	5	4	3	2	3	3	0.152529	0.0251996
	AA6	0	1	2	1	2	1	1	0	1	1	2	1	2	1	1	1	1	2	1	0.5	0.368658
	AA7	20	24	23	13	17	17	15	20	40	25	33	43	39	39	40	41	7	39	43	0.180967	0.233698
	AA8	1	2	2	2	1	2	2	2	3	2	3	4	3	3	3	4	0	1	3	0.247062	0.109379
	AA9	5	5	6	4	4	4	2	21	28	4	23	27	26	26	25	30	1	22	29	0.152529	0.251167
	Subtotal	58	62	63	56	53	57	46	77	116	67	91	127	115	106	113	122	40	116	131	0.36622	0.157152
Carbohydrate-Binding Modules (CBMs)	CBM32	1	1	1	1	0	1	1	0	1	2	1	1	1	1	1	1	1	0	0	0.36622	0.307442
	CBM37	0	0	0	0	0	1	1	1	0	0	0	1	1	0	1	0	0	0	0	0.152529	0.157152
	CBM42	1	1	1	1	0	1	1	0	1	1	1	1	1	1	1	1	0	0	0	0.247062	0.200868
	CBM4	1	1	1	0	1	0	0	0	0	0	0	0	0	0	0	0	2	0	1	0.0201193	0.0220857
	CBM8	0	0	0	0	0	0	0	0	0	0	0	0	0	0	0	0	0	0	1	0.5	0.433408
	CBM46	0	0	0	0	0	0	0	1	1	0	1	1	1	1	1	1	0	1	1	0.247062	0.0467663
	CBM63	1	1	1	1	2	1	1	1	2	1	1	2	2	1	1	1	0	1	1	0.247062	0.307442
	CBM16	0	0	0	0	0	0	0	0	1	0	0	0	0	0	0	2	0	0	3	0.36622	0.307442
	CBM1	0	0	1	1	0	4	4	5	10	0	9	10	11	12	11	10	4	10	11	0.0857301	0.0146226
	CBM14	2	2	2	1	0	1	1	0	0	1	0	0	0	0	0	0	0	0	0	0.0083517	0.00364518
	CBM19	3	2	0	3	0	1	1	3	2	4	2	2	2	2	3	1	1	3	3	0.36622	0.347783
	CBM50	7	6	8	6	7	4	4	6	7	7	7	22	22	9	3	3	1	1	8	0.127225	0.269304
	CBM9	0	0	0	1	0	0	0	0	0	1	0	0	0	0	0	0	0	0	0	0.247062	0.368658
	CBM66	0	1	0	0	0	0	0	0	1	0	0	0	1	0	0	1	1	0	1	0.324252	0.47771
	CBM21	1	1	1	1	1	1	1	1	1	1	1	1	1	1	1	1	1	1	1	0.5	0.5
	CBM48	0	1	1	1	1	1	1	1	2	1	1	1	1	1	1	1	1	2	2	0.152529	0.109379
	CBM6	0	0	0	0	0	0	0	1	0	0	0	1	1	2	2	1	0	0	0	0.36622	0.157152
	CBM67	4	4	2	0	1	1	0	2	2	2	1	2	1	1	3	3	1	2	1	0.0201193	0.0146226
	CBM23	0	0	0	0	0	0	0	0	1	0	0	0	0	0	1	0	0	0	0	0.36622	0.368658
	CBM22	0	0	0	0	0	0	0	0	0	0	0	0	0	0	0	1	0	2	3	0.5	0.307442
	CBM18	5	3	3	5	4	4	2	27	8	6	24	24	26	16	13	22	2	11	12	0.127225	0.041552
	CBM20	4	3	4	3	4	4	4	3	2	4	2	2	2	3	3	3	1	1	3	0.36622	0.0730502
	CBM13	0	0	1	1	0	0	0	1	2	3	2	3	2	3	1	1	0	5	4	0.212515	0.0587624
	CBM35	2	1	1	1	1	0	0	2	4	1	2	4	4	3	3	2	0	2	2	0.324252	0.233698
	CBM24	0	0	0	0	0	0	0	0	0	0	1	0	0	0	0	0	0	0	0	0.5	0.433408
	CBM43	2	2	2	1	1	1	1	2	2	1	2	2	2	2	2	1	1	2	1	0.0436876	0.0898562
	CBM52	0	0	0	0	1	0	0	0	0	2	0	0	0	0	0	0	1	0	0	0.247062	0.307442
	CBM61	0	0	0	0	0	0	0	0	1	0	0	1	1	0	0	1	0	0	4	0.36622	0.200868
	Subtotal	34	30	30	28	24	26	23	57	51	38	58	81	83	59	52	58	18	44	63	0.36622	0.157152
* The p-value < 0.05 is in bold.
Test 1 : comparisons of the 3 Sigatoka disease complex species against the other hemibiotrophic and biotrophic pathogens
Test 2 : comparisons of the 3 Sigatoka disease complex species against all the other species
