# Supplementary material for: Comparative Genomics of the Sigatoka Disease Complex on Banana Suggests a Link between Parallel Evolutionary Changes in Pseudocercospora fijiensis and Pseudocercospora eumusae and Increased Virulence on the Banana Host
Source: PLoS Genet. 2016 Aug 11;12(8):e1005904. doi: 10.1371/journal.pgen.1005904 (PMC4981473; doi:10.1371/journal.pgen.1005904)
Supplement: S5 Table — (XLSX) [file pgen.1005904.s030.xlsx]

## Sheet: Sheet1
S5 Table. Summary of the total number of carbohydrate-active enzymes (CAZymes) involved in the degradation of plant and fungal cell walls in Pseudocercospora musae, Pseudocercospora eumusae, Pseudocercospora fijiensis, and 16 other representative Dothideomycetes with different nutritional lifestyles.
Species		Pseudocercospora musae (syn. Mycosphaerella musicola)	Pseudocercospora eumusae (syn. Mycosphaerella eumusae)	Pseudocercospora fijiensis (syn. Mycosphaerella fijiensis)	Dothistroma septosporum	Zymoseptoria tritici (syn. Mycosphaerella graminicola)	Sphaerulina musiva (syn. Mycosphaerella populorum)	Sphaerulina populicola (syn. Mycosphaerella populicola)	Plenodomus lingam (syn. Leptosphaeria maculans)	Exserohilum turcicum (syn. Setosphaeria turcica)	Fulvia fulva (syn. Cladosporium fulvum)	Alternaria brassicicola	Bipolaris maydis (syn. Cochliobolus heterostrophus C4)	Bipolaris sorokiniana (syn. Cochliobolus sativus)	Pyrenophora teres f. teres	Pyrenophora tritici-repentis	Parastagonospora nodorum (syn. Stagonospora nodorum)	Baudoinia compniacensis	Hysterium pulicare	Rhytidhysteron rufulum	P-value of Mann-Whitney U test 1 *	P-value of Mann-Whitney U test 2*
Lifecycle		Hemibiotrophic									Biotrophic	Necrotrophic						Saprotrophic
Phylogenetic classification		Capnodiales							Pleosporales		Capnodiales	Pleosporales						Capnodiales	Hysteriales
Cellulose		4	2	4	8	6	3	4	12	15	9	16	18	19	15	13	18	5	14	14	0.0436876	0.00944052
Hemicellulose		65	69	69	59	52	47	40	65	78	79	73	87	90	80	75	84	49	83	91	0.180967	0.233698
Hemicellulose-Pectin		25	28	28	18	18	15	14	22	26	31	32	33	29	30	28	27	11	22	29	0.0692384	0.411532
Pectin		25	26	29	14	13	19	16	37	34	40	48	34	37	26	31	32	12	33	41	0.36622	0.200868
Fungal cell wall		68	72	75	77	65	62	58	72	83	81	71	87	85	78	78	81	58	79	80	0.5	0.170973
Fungal or plant cell wall		33	38	38	27	36	20	20	37	39	43	36	44	40	34	35	45	33	44	48	0.284406	0.389927
* The p-value < 0.05 is in bold.
Test 1 : comparisons of the 3 Sigatoka disease complex species against the other hemibiotrophic and biotrophic pathogens
Test 2 : comparisons of the 3 Sigatoka disease complex species against all the other species
