# Supplementary material for: Comparative Genomics of the Sigatoka Disease Complex on Banana Suggests a Link between Parallel Evolutionary Changes in Pseudocercospora fijiensis and Pseudocercospora eumusae and Increased Virulence on the Banana Host
Source: PLoS Genet. 2016 Aug 11;12(8):e1005904. doi: 10.1371/journal.pgen.1005904 (PMC4981473; doi:10.1371/journal.pgen.1005904)
Supplement: S6 Table — (XLSX) [file pgen.1005904.s031.xlsx]

## Sheet: Sheet2
S6 Table. Comparison of the repertoires of carbohydrate-active enzymes (CAZymes) involved in the degradation of plant cell walls in Pseudocercospora musae, Pseudocercospora eumusae, Pseudocercospora fijiensis, and 16 other Dothideomycetes with different nutritional lifestyles.
Species		Pseudocercospora musae (syn. Mycosphaerella musicola)	Pseudocercospora eumusae (syn. Mycosphaerella eumusae)	Pseudocercospora fijiensis (syn. Mycosphaerella fijiensis)	Dothistroma septosporum	Zymoseptoria tritici (syn. Mycosphaerella graminicola)	Sphaerulina musiva (syn. Mycosphaerella populorum)	Sphaerulina populicola (syn. Mycosphaerella populicola)	Plenodomus lingam (syn. Leptosphaeria maculans)	Exserohilum turcicum (syn. Setosphaeria turcica)	Fulvia fulva (syn. Cladosporium fulvum)	Alternaria brassicicola	Bipolaris maydis (syn. Cochliobolus heterostrophus C4)	Bipolaris sorokiniana (syn. Cochliobolus sativus)	Pyrenophora teres f. teres	Pyrenophora tritici-repentis	Parastagonospora nodorum (syn. Stagonospora nodorum)	Baudoinia compniacensis	Hysterium pulicare	Rhytidhysteron rufulum	P-value of Mann-Whitney U test 1 *	P-value of Mann-Whitney U test 2*
Lifecycle		Hemibiotrophic									Biotrophic	Necrotrophic						Saprotrophic
Phylogenetic classification		Capnodiales							Pleosporales		Capnodiales	Pleosporales						Capnodiales	Hysteriales
Cellulose	GH6	0	0	0	0	0	0	0	3	3	0	3	3	3	3	3	4	1	2	2	0.247062	0.0325365
	GH7	1	1	1	1	1	0	0	3	4	2	5	6	6	3	3	5	2	4	4	0.36622	0.0467663
	GH12	3	1	2	3	1	2	3	3	3	4	2	3	3	2	2	3	1	2	3	0.152529	0.200868
	GH45	0	0	0	1	1	0	0	2	2	1	2	3	3	3	3	2	0	2	2	0.0436876	0.0146226
	GH74	0	0	1	3	3	1	1	1	2	2	3	2	3	3	1	3	1	3	2	0.0201193	0.00811342
	GH94	0	0	0	0	0	0	0	0	1	0	1	1	1	1	1	1	0	1	1	0.36622	0.0656052
	Subtotal	4	2	4	8	6	3	4	12	15	9	16	18	19	15	13	18	5	14	14	0.0436876	0.00944052
Hemicellulose	GH10	3	1	1	0	2	0	0	3	5	2	5	5	5	4	4	8	4	3	4	0.409854	0.0898562
	GH11	1	1	0	2	1	1	1	2	5	2	4	5	5	4	3	7	2	4	2	0.0436876	0.00944052
	GH26	0	0	0	0	0	0	0	1	1	0	1	1	1	0	0	0	0	0	1	0.247062	0.157152
	GH27	1	1	2	2	1	1	0	3	4	1	1	3	3	4	4	2	1	4	4	0.409854	0.131776
	GH29	1	1	1	1	1	3	2	1	1	1	1	1	1	4	0	0	0	1	1	0.247062	0.5
	GH31	7	10	10	8	7	9	7	8	8	13	8	9	9	8	9	10	6	10	10	0.284406	0.288075
	GH35	3	3	3	1	2	1	1	4	4	6	5	4	4	4	4	4	3	5	5	0.36622	0.12021
	GH36	1	2	2	1	1	1	1	1	1	1	1	1	1	1	2	1	1	0	0	0.055306	0.041552
	GH39	1	0	0	0	0	0	0	1	0	0	0	0	0	0	0	0	0	2	0	0.324252	0.307442
	GH67	1	1	1	1	0	0	0	1	1	1	0	1	1	1	1	1	1	1	1	0.152529	0.251167
	CE1	31	33	33	28	26	20	20	22	30	30	26	36	39	30	29	34	25	34	34	0.0083517	0.157152
	CE2	1	1	1	1	0	0	0	1	0	1	1	0	0	1	1	1	0	2	1	0.0857301	0.157152
	CE3	7	7	5	4	3	4	3	3	3	3	6	4	3	4	4	3	0	6	21	0.0083517	0.016824
	CE5	6	6	7	4	6	6	5	8	11	11	9	13	14	11	10	10	3	2	0	0.454635	0.288075
	CE15	0	0	0	0	0	0	0	2	1	0	2	1	1	1	1	1	1	2	3	0.247062	0.0325365
	CE16	1	2	3	6	2	1	0	4	3	7	3	3	3	3	3	2	2	7	4	0.247062	0.109379
	Subtotal	65	69	69	59	52	47	40	65	78	79	73	87	90	80	75	84	49	83	91	0.180967	0.233698
HP	GH43	14	19	16	11	10	7	7	11	13	21	18	18	16	16	16	13	5	11	17	0.0436876	0.12021
	GH51	3	3	3	1	2	2	2	3	2	2	2	2	2	2	2	2	3	4	4	0.0201193	0.0467663
	GH53	1	1	2	1	2	2	1	1	1	2	1	1	1	1	1	1	0	1	1	0.409854	0.307442
	GH54	1	1	1	1	1	1	1	0	1	1	2	1	1	1	1	1	0	0	0	0.36622	0.307442
	GH62	1	1	2	1	1	0	0	1	2	0	2	2	2	2	2	3	1	0	1	0.127225	0.45549
	GH93	2	1	1	1	1	1	0	2	2	2	2	4	2	3	2	3	2	2	3	0.5	0.109379
	CE12	3	2	3	2	1	2	3	4	5	3	5	5	5	5	4	4	0	4	3	0.454635	0.131776
	Subtotal	25	28	28	18	18	15	14	22	26	31	32	33	29	30	28	27	11	22	29	0.0692384	0.411532
Pectin	GH28	3	3	5	4	2	5	5	7	6	14	7	3	4	5	6	5	6	7	7	0.105	0.0467663
	GH78	7	8	9	1	3	3	1	1	4	5	1	3	5	1	4	4	3	6	2	0.0083517	0.00364518
	GH88	1	0	0	0	0	0	0	1	1	3	1	1	1	1	1	1	0	0	3	0.36622	0.185547
	GH95	0	1	1	0	0	1	1	1	1	0	1	2	2	2	3	2	0	1	1	0.409854	0.216924
	GH105	5	4	4	3	3	4	4	3	4	6	4	4	4	3	3	2	1	4	3	0.152529	0.0587624
	GH115	2	2	3	0	1	0	0	2	1	1	3	3	3	2	2	2	1	5	5	0.0151842	0.233698
	PL1	3	3	2	1	2	2	2	8	5	3	8	6	6	3	3	4	0	2	6	0.409854	0.288075
	PL3	2	2	1	0	1	2	1	7	5	4	12	5	5	3	3	2	0	0	5	0.36622	0.185547
	PL4	1	2	2	2	0	2	2	4	4	2	3	4	4	4	4	4	0	1	4	0.212515	0.0992671
	PL9	0	0	0	0	0	0	0	0	0	0	1	0	0	0	0	0	0	0	1	0.5	0.368658
	CE8	1	1	2	3	1	0	0	3	3	2	7	3	3	2	2	6	1	7	4	0.324252	0.0811252
	Subtotal	25	26	29	14	13	19	16	37	34	40	48	34	37	26	31	32	12	33	41	0.36622	0.200868
Total		119	125	130	99	89	84	74	136	153	159	169	172	175	151	147	161	77	152	175	0.36622	0.157152
* The p-value < 0.05 is in bold.
Test 1 : comparisons of the 3 Sigatoka disease complex species against the other hemibiotrophic and biotrophic pathogens
Test 2 : comparisons of the 3 Sigatoka disease complex species against all the other species
