# Supplementary material for: Comparative Genomics of the Sigatoka Disease Complex on Banana Suggests a Link between Parallel Evolutionary Changes in Pseudocercospora fijiensis and Pseudocercospora eumusae and Increased Virulence on the Banana Host
Source: PLoS Genet. 2016 Aug 11;12(8):e1005904. doi: 10.1371/journal.pgen.1005904 (PMC4981473; doi:10.1371/journal.pgen.1005904)
Supplement: S7 Table — (XLSX) [file pgen.1005904.s032.xlsx]

## Sheet: Sheet1
S7 Table. Annotation of genes in Pseudocercospora musae, Pseudocercospora eumusae, and Pseudocercospora fijiensis encoding the core enzyme types that catalyze the first committed step in the biosynthesis of the major classes of secondary metabolites, i.e the polyketide synthases (PKSs), the non-ribosomal peptide synthases (NRPSs), and the terpene synthases (TSs).
Species	Sequence ID	NCBI Acc no.	Given Name	Type	Putative ortholog		Product produced by putative orthologs in other fungal species
Pseudocercospora musae					M. eumusae	M. fijiensis
	Pm3896		PksA	HR-PKS	Pks1	PksI	Unknown
	Pm2219		PksB	NR-PKS	Pks2	PksII	Elsinochrome
	Pm843		PksC	NR-PKS	Pks3	PksIII	Endocrocin/ monodictyphenone
	Pm515		PksD	HR-PKS	-	PksV	Unknown
	Pm128		PksE	NR-PKS	Pks6/Pks7	-	Macrolide lactones/ zearalenon
	Pm6232		PksF	NR-PKS	Pks8	-	Azaphilones
	Pm1615		PksG	PR-PKS	-	-	-
	Pm430		PksNpsA	PKS-NRPS	-	PksNpsII	Unknown
	Pm257		NpsA	NRPS-SID	Nps1	NpsI	Ferricrocin
	Pm3973		NpsB	NRPS-1CYCLO/1EAS	Nps2	NpsII	Unknown
	Pm910		NpsC	NRPS-EAS	Nps3	NpsIII	Unknown
	Pm870		NpsD	NRPS-EAS	Nps4	NpsIV	Unknown
	Pm1078		NpsE	NRPS-EAS	Nps5	-	Unknown
	Pm5761		NpsF	NRPS-EAS	Nps3	-	Unknown
	Pm1955		NpsG	NRPS-EAS	-	-	Coprogen
	Pm2980		NpsH	NRPS-Truncated	Nps6	NpsVII	-
	Pm5765		NpsK	NRPS-Truncated	-	-	-
			NpsJ	NRPS	Nps7	NpsVIII	Unknown
	Pm2761		TsA	TS	Ts1	TsI	Bifunctional lycopene cyclase/phytoene
	Pm2150		TsB	TS	Ts2	TsII	Geranylgeranyl pyrophosphate
	Pm5791		TsC	TS	Ts3	TsIII	Squalene
	Pm1092		TsD	TS	Ts4	-	Alpha-muurolene/Beta-copaene
	Pm731		TsE	TS	-	-	Unknown
pseudocercospora eumusae					M. musicola	M. fijiensis
	Pe3856		Pks1	HR-PKS	PksA	PksI	Unknown
	Pe2982		Pks2	NR-PKS	PksB	PksII	Elsinochrome
	Pe1690		Pks3	NR-PKS	PksC	PksIII	Endocrocin/ monodictyphenone
	Pe3160		Pks4	HR-PKS	-	PksIV	Fumonisin
	Pe398/399		Pks5	NR-PKS	-	-	Truncatced
	Pe698		Pks6	PR-PKS	PksE	-	Macrolide lactones/ zearalenon
	Pe1566		Pks7	NR-PKS	PksE	-	Macrolide lactones/ zearalenon
	Pe3131		Pks8	NR-PKS	PksF	-	Azaphilones
	Pe5496		Pks9	HR-PKS	-	-	Alternapyrone
	Pe1504		Pks10	NR-PKS	-	-	Ctb1/Cercosporin
	Pe6119		PksNps1	PKS-NRPS	-	PksNpsI	Unknown
	Pe2790		PksNps2	PKS-NRPS	-	-	Unknown
	Pe630		Nps1	NRPS-SID	NpsA	NpsI	Ferricrocin
	Pe2995		Nps2	NRPS-1CYCLO/1EAS	NpsB	NpsII	Unknown
	Pe6965		Nps3	NRPS-EAS	NpsC/NpsF	NpsIII	Unknown
	Pe245		Nps4	NRPS-EAS	NpsD	NpsIV	Unknown
	Pe574		Nps5	NRPS-EAS	NpsE	-	Unknown
	Pe66		Nps6	NRPS-Truncated	NpsH	NpsVII	-
			Nps7	NRPS	NpsJ	NpsVIII	Unknown
	Pe1940		Ts1	TS	TsA	TsI	Bifunctional lycopene cyclase/phytoene
	Pe2677		Ts2	TS	TsB	TsII	Geranylgeranyl pyrophosphate
	Pe945		Ts3	TS	TsC	TsIII	Squalene
	Pe684		Ts4	TS	TsD	-	Alpha-muurolene/Beta-copaene
	Pe1101		Ts5	TS	-	-	Protostadienol
Pseudocercospora fijiensis					M. eumusae	M. musicola
	Pf2986		PksI	PR-PKS	Pks1	PksA	Unknown
	Pf1651		PksII	NR-PKS	Pks2	PksB	Elsinochrome
	Pf3436		PksIII	NR-PKS	Pks3	PksC	Endocrocin/ monodictyphenone
	Pf644		PksIV	HR-PKS	Pks4	-	Fumonisin
	Pf4496		PksV	HR-PKS	-	PksD	Unknown
	Pf6263		PksVI	NR-PKS	-	-	Unknown
	Pfxxx		PKSVII	Type IV PKS	-	-	Unknown
	Pf9387		PksNpsI	PKS-NRPS	PksNps1	-	Unknown
	Pf5466		PksNpsII	PKS-NRPS	-	PksNpsA	Unknown
	Pf133		NpsI	NRPS-SID	Nps1	NpsA	Ferricrocin
	Pf9388		NpsII	NRPS-1CYCLO/1EAS	Nps2	NpsB	Unknown
	Pf5711		NpsIII	NRPS-EAS	Nps3	NpsC	Unknown
	Pf8443		NpsIV	NRPS-EAS	Bps4	NpsD	Unknown
	Pf3929		NpsV	NRPS-CYCLO	-	-	Unknown
	Pf7537		NpsVI	NRPS-EAS	-	-	Unknown
	Pf1981		NpsVII	NRPS-Truncated	Nps6	NpsH	-
			NpsVIII	NRPS	Nps7	NpsJ	Unknown
	Pf7951		TsI	TS	Ts1	TsA	Bifunctional lycopene cyclase/phytoene
	Pf5458		TsII	TS	Ts2	TsB	Geranylgeranyl pyrophosphate
	Pf2628		TsIII	TS	Ts3	TsC	Squalene
	Pf8187		TsIV	TS	-	-	Fusicoccadiene
