# Supplementary material for: Comparative Genomics of the Sigatoka Disease Complex on Banana Suggests a Link between Parallel Evolutionary Changes in Pseudocercospora fijiensis and Pseudocercospora eumusae and Increased Virulence on the Banana Host
Source: PLoS Genet. 2016 Aug 11;12(8):e1005904. doi: 10.1371/journal.pgen.1005904 (PMC4981473; doi:10.1371/journal.pgen.1005904)
Supplement: S8 Table — (XLSX) [file pgen.1005904.s033.xlsx]

## Sheet: Sheet1
S8 Table. Total number of predicted secreted proteins in Mycosphaerella musicola, Mycosphaerella eumusae, Mycosphaerella fijiensis, and 16 other Dothideomycetes with different nutritional lifestyles
Species	Lifecycle	Phylogenetic classification	Number of secreted proteins
Pseudocercospora musae (syn. Mycosphaerella musicola)	Hemibiotrophic	Capnodiales	612
Pseudocercospora eumusae (syn. Mycosphaerella eumusae)			638
Pseudocercospora fijiensis (syn. Mycosphaerella fijiensis)			584
Dothistroma septosporum			529
Zymoseptoria tritici (syn. Mycosphaerella graminicola)			679
Sphaerulina musiva (syn. Mycosphaerella populorum)			577
Sphaerulina populicola (syn. Mycosphaerella populicola)			489
Plenodomus lingam (syn. Leptosphaeria maculans)		Pleosporales	764
Exserohilum turcicum (syn. Setosphaeria turcica)			790
Fulvia fulva (syn. Cladosporium fulvum)	Biotrophic	Capnodiales	818
Alternaria brassicicola	Necrotrophic	Pleosporales	681
Bipolaris maydis (syn. Cochliobolus heterostrophus C4)			899
Bipolaris sorokiniana (syn. Cochliobolus sativus)			855
Pyrenophora teres f. teres			803
Pyrenophora tritici-repentis			863
Parastagonospora nodorum (syn. Stagonospora nodorum)			824
Baudoinia compniacensis	Saprotrophic	Capnodiales	361
Hysterium pulicare		Hysteriales	779
Rhytidhysteron rufulum			807
P-value of Mann-Whitney U test 1*			0.36622
P-value of Mann-Whitney U test 2*			0.0100684
* Test 1 : comparisons of the 3 Sigatoka disease complex species against the other hemibiotrophic and biotrophic pathogens Test 2 : comparisons of the 3 Sigatoka disease complex species against necrotrophic species
