# Supplementary material for: Comparative Genomics of the Sigatoka Disease Complex on Banana Suggests a Link between Parallel Evolutionary Changes in Pseudocercospora fijiensis and Pseudocercospora eumusae and Increased Virulence on the Banana Host
Source: PLoS Genet. 2016 Aug 11;12(8):e1005904. doi: 10.1371/journal.pgen.1005904 (PMC4981473; doi:10.1371/journal.pgen.1005904)
Supplement: S9 Table — (XLSX) [file pgen.1005904.s034.xlsx]

## Sheet: P. musae
S9 Table. Annotation of candidate effectors in Pseudocercospora musae, Pseudocercospora eumusae, and Pseudocercospora fijiensis.
mRNA	short name	Mature protein sequence	Full protein sequence	Protein length	Cysteine count	Cysteine percent of full protein	Known effector	BLASTP Hit with Peum	BLASTP Hit with Peum (Effector?)	BLASTP Hit with Peum (Sp?)	BLASTP Hit Peum Protein length	BLASTP Hit Peum Protein Identity	BLASTP Hit with Pfij	BLASTP Hit with Pfij (Effector?)	BLASTP Hit with Pfij (Sp?)	BLASTP Hit Pfij Protein length	BLASTP Hit Pfij Protein Identity	BLASTP Hit with NCBI nr database	BLASTP Hit with NCBI nr database (description)	BLASTP Hit with JGI 406 fungal species	RPSblast Hit with KOG	RPSblast Hit with KOG (description)	pfam_term	interpro_term	GO_MF	GO_CC	GO_BP	BLASTP Hit with PHI	BLASTP Hit with PHI (species)	BLASTP Hit with PHI (homolog)	BLASTP Hit with PHI (type)
snap_masked-scaffold122|size85231-processed-gene-0.93-mRNA-1	ef40	SAVLTERQTTTAIVGSFHCCGEGISGQPDDAESSLTVTANSTEELPASTFFINTSAGAFEAAGFVAP	MLCLSAHLVALAALAASVRSAVLTERQTTTAIVGSFHCCGEGISGQPDDAESSLTVTANSTEELPASTFFINTSAGAFEAAGFVAP	86	3	0.0348837		augustus_masked-scaffold32|size292353-processed-gene-1.20-mRNA-1		Yes	177	71.08						EME40807.1	hypothetical protein DOTSEDRAFT_82344 [Dothistroma septosporum NZE10]	Cerzm1|87621|fgenesh1_pg.32_#_50
maker-scaffold305|size43289-augustus-gene-0.28-mRNA-1	ef37	ASTISATASGPQCDCTGLNNCLNQGAWGCVQLAGPNCVDQTQSCSITCGGGGFMYAYQKHNSDDRQCVCSNQDASQTPNCPGSSPVLNGGQCNCQGLNNCHNQGAWGCVQLAGPNCVDQTQNCRLACGGSGYMFAYQKHGSPDRRCVCSNQDAAHGVC	MRSVLTFAATTIALASTISATASGPQCDCTGLNNCLNQGAWGCVQLAGPNCVDQTQSCSITCGGGGFMYAYQKHNSDDRQCVCSNQDASQTPNCPGSSPVLNGGQCNCQGLNNCHNQGAWGCVQLAGPNCVDQTQNCRLACGGSGYMFAYQKHGSPDRRCVCSNQDAAHGVC	172	20	0.116279		maker-scaffold184|size116025-augustus-gene-0.115-mRNA-1	Yes	Yes	245	43.32	Mycfi2_216287_estExt_fgenesh1_pg.C_80021		Yes	537	49.68	EMF08693.1	hypothetical protein SEPMUDRAFT_111202 [Sphaerulina musiva SO2202]	Polci1|342525|estExt_fgenesh1_pg.C_10251
augustus_masked-scaffold29|size144082-processed-gene-0.57-mRNA-1	ef68	ASPAPASEIEKRALPTCPGLDGYVYTGPGGKQYRIRCNMDTINGGYLDLQQTPNLEVCMQRCGQRADCRWVTFDGNVNGGGNCFLKHTSGGDLPKAGIKRALKLD	MPSFTSALLALVALSGLGTASPAPASEIEKRALPTCPGLDGYVYTGPGGKQYRIRCNMDTINGGYLDLQQTPNLEVCMQRCGQRADCRWVTFDGNVNGGGNCFLKHTSGGDLPKAGIKRALKLD	124	6	0.0483871		snap_masked-scaffold8|size521809-processed-gene-1.93-mRNA-1			101	95.96						KJX92152.1	hypothetical protein TI39_contig5905g00004 [Zymoseptoria brevis]	Zasce1|21617|gm1.5979_g			PF00024(PAN domain)	IPR003014(PAN-1 domain)
snap_masked-scaffold99|size84759-processed-gene-0.82-mRNA-1	ef72	AWWRPAPGTTREIVLRKTLDDIGTLPVKNQGYRSICCFSAGPCEDWRADADSFPAEAIGNPLDDWEGEAWLDTRNEDARDIMRARIDAAAEKGCDAIDSDNLDVYEHDAGGFDLTIDDAVDYVQFLSEYAHSKDLSFGLKNGGLMVEQVLDLVGFEVNEQCQDFNCPDCDEPHSECRSE	MYGSVTQKILLFSALSSALAWWRPAPGTTREIVLRKTLDDIGTLPVKNQGYRSICCFSAGPCEDWRADADSFPAEAIGNPLDDWEGEAWLDTRNEDARDIMRARIDAAAEKGCDAIDSDNLDVYEHDAGGFDLTIDDAVDYVQFLSEYAHSKDLSFGLKNGGLMVEQVLDLVGFEVNEQCQDFNCPDCDEPHSECRSE	198	8	0.040404		augustus_masked-scaffold30|size380670-processed-gene-2.6-mRNA-1			309	43.46						CBF83682.1	TPA: endo alpha-1,4 polygalactosaminidase, putative (AFU_orthologue; AFUA_3G07890) [Aspergillus nidulans FGSC A4]	Clafu1|196507|scf7180000130909_G3450
augustus_masked-scaffold562|size28366-processed-gene-0.9-mRNA-1	ef69	ADFLMSNTSVCMGTLMIQQCYHGVKVLSKTNETENGKGYQCSHLVHAQDNNYIHNGTAGPFGSPYVSSEGGICDSGRLDFVKDGEAYFVNDKSGSTVAHCEIETGNYTQHCSQWVGMLFFQAMYRCTGSVCPSP	MQFTALTLLATFLAGVSADFLMSNTSVCMGTLMIQQCYHGVKVLSKTNETENGKGYQCSHLVHAQDNNYIHNGTAGPFGSPYVSSEGGICDSGRLDFVKDGEAYFVNDKSGSTVAHCEIETGNYTQHCSQWVGMLFFQAMYRCTGSVCPSP	151	8	0.0529801		snap_masked-scaffold174|size111072-processed-gene-0.74-mRNA-1			177	91.04						EME46874.1	hypothetical protein DOTSEDRAFT_33406 [Dothistroma septosporum NZE10]	Dotse1|158381|estExt_Genewise1.C_10_t10133
augustus_masked-scaffold26|size148467-processed-gene-0.103-mRNA-1	ef23	AAPAPAADKSMMAAGSSWTLQNFKRTCGGGVCTYDYKINTNDGSAATACTYQVNGNPATRASYNNVKCGAFTISSNWSGQFGEGNGFQTLAVVKGKQIIYPAYTDKQLVSGQVVKPDQSYTPQNLP	MQFTTIVALLAAAGSSLAAPAPAADKSMMAAGSSWTLQNFKRTCGGGVCTYDYKINTNDGSAATACTYQVNGNPATRASYNNVKCGAFTISSNWSGQFGEGNGFQTLAVVKGKQIIYPAYTDKQLVSGQVVKPDQSYTPQNLP	143	4	0.027972		augustus_masked-scaffold23|size223460-processed-gene-0.2-mRNA-1	Yes	Yes	143	95.9	Mycfi2_210755_estExt_fgenesh1_kg.C_30065		Yes	143	94.44	EME44984.1	hypothetical protein DOTSEDRAFT_43416 [Dothistroma septosporum NZE10]	Sepmu1|111202|fgenesh1_pg.11_#_24
snap_masked-scaffold644|size23979-processed-gene-0.5-mRNA-1	ef57	GRALPQGTTGPSGGFSPYPQNTNITYYNGLSAAAAGAELGAANDLPFSAVKTTCGKPVGEDVIKPFCEVVLLTKVKSLYCTALKHSGVAIAQTMNGSCTFTLFSDSDSCSLLGQGATGGAGFGYNKHVITIPNGDESTCIATGVSDGGKASGVWACG	MPSILLLTALSASIAVAYGRALPQGTTGPSGGFSPYPQNTNITYYNGLSAAAAGAELGAANDLPFSAVKTTCGKPVGEDVIKPFCEVVLLTKVKSLYCTALKHSGVAIAQTMNGSCTFTLFSDSDSCSLLGQGATGGAGFGYNKHVITIPNGDESTCIATGVSDGGKASGVWACG	175	7	0.04		maker-scaffold219|size53911-snap-gene-0.102-mRNA-6			142	66.24	Mycfi2_211587_estExt_fgenesh1_kg.C_50186	Yes	Yes	180	78.88	XP_007679101.1	hypothetical protein BAUCODRAFT_124955 [Baudoinia compniacensis UAMH 10762]_x0001_gb|EMC94238.1| hypothetical protein BAUCODRAFT_124955 [Baudoinia compniacensis UAMH 10762]	Zasce1|56724|fgenesh1_pg.26_#_167
maker-scaffold285|size44908-snap-gene-0.79-mRNA-1	ef42	STICGASGFANYTVKSGDTLTSIAKNFSSGICDIAATNKITNPNLIILGQSLLIPLNCTKPNNSTCLPPPAPNATATCVAGLPNAYNIRSGDTLTNIAKDFNITLNSVLGANPNITNPDLIQVGQIINIPTCPKSSCKSVGTYTIVSGDLFIDLATKYHTSIGQIKALNPNVDPTKTQPGDLIILPKDCRNSTSAVA	STICGASGFANYTVKSGDTLTSIAKNFSSGICDIAATNKITNPNLIILGQSLLIPLNCTKPNNSTCLPPPAPNATATCVAGLPNAYNIRSGDTLTNIAKDFNITLNSVLGANPNITNPDLIQVGQIINIPTCPKSSCKSVGTYTIVSGDLFIDLATKYHTSIGQIKALNPNVDPTKTQPGDLIILPKDCRNSTSAVA	197	8	0.0406091	Ecp6	maker-scaffold7|size340193-snap-gene-1.169-mRNA-1	Yes	Yes	567	83.67	Mycfi2_212004_estExt_fgenesh1_kg.C_70127	Yes	Yes	413	78.57	4B8V	Chain A, Cladosporium Fulvum Lysm Effector Ecp6 In Complex With A Beta-1,4-linked N-acetyl-d-glucosamine Tetramer_x0001_pdb|4B9H|A Chain A, Cladosporium Fulvum Lysm Effector Ecp6 In Complex With A Beta-1,4-linked N-acetyl-d-glucosamine Tetramer: I3c Heavy Atom Derivative_x0001_gb|ACF19427.1| extracellular protein 6 [Passalora fulva]	Cerzm1|84680|fgenesh1_pg.12_#_147			PF01476(LysM domain)	IPR018392(LysM domain)				G4N906	Magnaporthe oryzae (related: Magnaporthe grisea)	SLP 1	Reduced virulence
augustus_masked-scaffold172|size62564-processed-gene-0.25-mRNA-1	ef102	CKPTVYLIRHGEKPVSGNGLNSQGMQRAQCLRNVFAANSNYNIEAILTQDYKSDGSRKRPYDTVLPLSQDLGLTIDHSCDRDDSHCVHDRVKALKNLNGNVLVCWEHKALHDIVQALGDDDGDAPDYPSDRFDIIWTDPPSYGSITDEYSEGCPGLDN	MKSLLTTILSLASLAACKPTVYLIRHGEKPVSGNGLNSQGMQRAQCLRNVFAANSNYNIEAILTQDYKSDGSRKRPYDTVLPLSQDLGLTIDHSCDRDDSHCVHDRVKALKNLNGNVLVCWEHKALHDIVQALGDDDGDAPDYPSDRFDIIWTDPPSYGSITDEYSEGCPGLDN	174	6	0.0344828												EME39468.1	hypothetical protein DOTSEDRAFT_139477 [Dothistroma septosporum NZE10]	Sepmu1|46532|e_gw1.6.1594.1
maker-scaffold21|size154818-augustus-gene-0.192-mRNA-1	ef52	ALLGEATFYGGNTQGGMCSFSTYKIPSGIYGTALSDSNWDNSEACGGCVKVTGPSGNSITAMIWKIVDQCPGCGTNHLDLFQDAFTELADASKGIIDVTWDYVDCPISSALEVHMKEGVSANWFSAQVVNGNKRTADLQVSSDGGSTWTSGLTRQDYNFFELSSGTGSDTVAVKVESIDGDQVIVKGISVTGGNSQVASGNY	MLSLTLLSTLVASAAALLGEATFYGGNTQGGMCSFSTYKIPSGIYGTALSDSNWDNSEACGGCVKVTGPSGNSITAMIWKIVDQCPGCGTNHLDLFQDAFTELADASKGIIDVTWDYVDCPISSALEVHMKEGVSANWFSAQVVNGNKRTADLQVSSDGGSTWTSGLTRQDYNFFELSSGTGSDTVAVKVESIDGDQVIVKGISVTGGNSQVASGNY	217	6	0.0276498		augustus_masked-scaffold9|size327375-processed-gene-1.110-mRNA-1			240	94.55	Mycfi2_42828_Mycfi1.e_gw1.20.100.1		Yes	214	92.08	EME47888.1	expansin-related protein [Dothistroma septosporum NZE10]	Zasce1|18758|gm1.3120_g			PF03330(Rare lipoprotein A (RlpA)-like double-psi beta-barrel)	IPR009009(RlpA-like double-psi beta-barrel domain)
maker-scaffold238|size55694-augustus-gene-0.88-mRNA-1	ef59	ATLDPALSNSKNRCPTTYNCEATKISKNIQAAECSHNTRTHEDQTFAVFITDHQYDDSHGAPYGTCSAYTCEPPATPGQMKDEIDCWTFFWEDGYGNSEGEGAGCIKSPDDGTCGCENSDGEFIYGSDDCE	MKSPLLTSLALLVASVSATLDPALSNSKNRCPTTYNCEATKISKNIQAAECSHNTRTHEDQTFAVFITDHQYDDSHGAPYGTCSAYTCEPPATPGQMKDEIDCWTFFWEDGYGNSEGEGAGCIKSPDDGTCGCENSDGEFIYGSDDCE	148	10	0.0675676							Mycfi2_83583_Mycfi1.fgenesh1_pg.C_scaffold_21000070	Yes	Yes	144	61.54	XP_007285956.1	small secreted protein [Colletotrichum gloeosporioides Nara gc5]_x0001_gb|ELA24994.1| small secreted protein [Colletotrichum gloeosporioides Nara gc5]	Cerzm1|103531|gm1.11513_g
maker-scaffold231|size52579-augustus-gene-0.59-mRNA-1	ef71	AYCSDGGQLHCCAATFNGGLAPVKELSNLACYDLTPATVNCIIAEDNGPCTGTYSCCQVNDLVPVAGLFCSPPPGGCLGEESDGGCTDLLNNQNGSRFGQCTADDITDMRNGLGLGPLVGA	MIATLVLALVASATAYCSDGGQLHCCAATFNGGLAPVKELSNLACYDLTPATVNCIIAEDNGPCTGTYSCCQVNDLVPVAGLFCSPPPGGCLGEESDGGCTDLLNNQNGSRFGQCTADDITDMRNGLGLGPLVGA	135	12	0.0888889		maker-scaffold104|size175061-snap-gene-0.203-mRNA-2			150	90						EMF12180.1	hypothetical protein SEPMUDRAFT_46532 [Sphaerulina musiva SO2202]	Cerzm1|49052|e_gw1.32.51.1
maker-scaffold794|size25391-augustus-gene-0.5-mRNA-1	ef2	AMPKGLMAGSQGSCNVNSVVSCCDTTQAITGNSILGGSCSVNIPAAGSTCETGSAFCCETTQVGLLNTNAGCTPIEAA	MQYSAIIIAFAAAAVSAMPKGLMAGSQGSCNVNSVVSCCDTTQAITGNSILGGSCSVNIPAAGSTCETGSAFCCETTQVGLLNTNAGCTPIEAA	94	8	0.0851064		maker-scaffold12|size277735-augustus-gene-1.193-mRNA-1	Yes	Yes	94	76.92	Mycfi2_185327_fgenesh1_pm.1_#_1036	Yes	Yes	94	85.33	CAA67187.1	hydrophobin [Passalora fulva]	Botdo1|11896|NODE_649_length_36285_cov_65.3.g1986.t1
maker-scaffold104|size84090-augustus-gene-0.94-mRNA-1	ef24	AANLERRSVTCLKVGSTATARWTNSAGQTCTWTGVVGSNFGTNSVNGGDYSCNGRCGAGCTGTAVGNAYTQDCFSHDICSWFNNASGGSSDPNCGHAYDAAVDDTVTGAARGCGQTNPSNAARAPSNRPSCS	MPSLIYAFLTIIATATAANLERRSVTCLKVGSTATARWTNSAGQTCTWTGVVGSNFGTNSVNGGDYSCNGRCGAGCTGTAVGNAYTQDCFSHDICSWFNNASGGSSDPNCGHAYDAAVDDTVTGAARGCGQTNPSNAARAPSNRPSCS	148	10	0.0675676		maker-scaffold60|size135228-augustus-gene-0.163-mRNA-1	Yes	Yes	146	90.15	Mycfi2_51832_Mycfi1.estExt_Genewise1.C_110199	Yes	Yes	150	90.15	XP_007832804.1	hypothetical protein PFICI_06032 [Pestalotiopsis fici W106-1]_x0001_gb|ETS81030.1| hypothetical protein PFICI_06032 [Pestalotiopsis fici W106-1]	Sepmu1|91280|estExt_Genewise1.C_9_t20353
maker-scaffold308|size62284-snap-gene-0.52-mRNA-1	ef63	SSPLTSRSVVLRRSTDSSQPAVVDASYDGQCFYPKPTSRFKLDSYLGRWYQVAGTLAPFTAGCKCIYADYSLNENNGTVNVQNGCELEGQEISIQGTATPLSPSAGYGHVGVLRVQFPGQPAPDCPGPNYIVQEIGAESSGSGCDVNAVSDDAFAIVQAANFTTLFVLSRQQSPGKASIEASNSNVAWLERAKSMGSDLSNVAVTDQSQCQFT	MLATTAYLALSLTGAAFSSPLTSRSVVLRRSTDSSQPAVVDASYDGQCFYPKPTSRFKLDSYLGRWYQVAGTLAPFTAGCKCIYADYSLNENNGTVNVQNGCELEGQEISIQGTATPLSPSAGYGHVGVLRVQFPGQPAPDCPGPNYIVQEIGAESSGSGCDVNAVSDDAFAIVQAANFTTLFVLSRQQSPGKASIEASNSNVAWLERAKSMGSDLSNVAVTDQSQCQFT	230	7	0.0304348							Mycfi2_140879_e_gw1.6.1291.1			147	81.88	EMF13219.1	Calycin-like protein [Sphaerulina musiva SO2202]	Seppo1|91924|e_gw1.3.103.1	KOG4824	Apolipoprotein D/Lipocalin [Cell wall/membrane/envelope biogenesis].	PF08212(Lipocalin-like domain)	IPR000566(Lipocalin/cytosolic fatty-acid binding domain)
maker-scaffold6|size233536-augustus-gene-0.103-mRNA-1|m	ef29	TPFPLPQNAGNSPGSNMCDASTFNNGKTYNIIQAPVSDCRALIAGVNRSGTFSLSHSWARPYVQGNCAFTVRVIAGTKPGLVGGADIVDLVTDSISKFQESGYVACQGQFQQFVSAEGEVDCNAIGGDKVRVEWILASTAYNPPN	MLFKAAVFGFLPALSLATPFPLPQNAGNSPGSNMCDASTFNNGKTYNIIQAPVSDCRALIAGVNRSGTFSLSHSWARPYVQGNCAFTVRVIAGTKPGLVGGADIVDLVTDSISKFQESGYVACQGQFQQFVSAEGEVDCNAIGGDKVRVEWILASTAYNPPN	162	5	0.0308642	Ecp2-1	augustus_masked-scaffold104|size175061-processed-gene-0.19-mRNA-1	Yes	Yes	170	34.09	Mycfi2_52972_Mycfi1.estExt_Genewise1.C_160597	Yes	Yes	161	82.39	EME39817.1	extracellular protein [Dothistroma septosporum NZE10]	Dotse1|158381|estExt_Genewise1.C_10_t10133			PF14856(Pathogen effector; putative necrosis-inducing factor)	IPR029226(Ecp2 effector protein)				CAA78401	Cladosporium fulvum	ECP2	Effector (plant avirulence determinant)
maker-scaffold293|size47502-augustus-gene-0.25-mRNA-1	ef62	AQGKDLIEGPAKAVGPGPDSKSCAFNSTFGPNIMVGIVRLPDNSTEINAWLYGYNWCSHSNFVSRSADICKETSAPTDAVELMRIPLTDKMGNIDWDCYANVDIRFHGCKNSSADRGGILRGVGGITARITAQDGSSSYEYQCIHDRECHSCVYNGQIKPASEVELTAFMSCGVMAGP	MFFSSFESLITVVGLVLMVSAQGKDLIEGPAKAVGPGPDSKSCAFNSTFGPNIMVGIVRLPDNSTEINAWLYGYNWCSHSNFVSRSADICKETSAPTDAVELMRIPLTDKMGNIDWDCYANVDIRFHGCKNSSADRGGILRGVGGITARITAQDGSSSYEYQCIHDRECHSCVYNGQIKPASEVELTAFMSCGVMAGP	198	9	0.0454545		maker-scaffold51|size280845-augustus-gene-1.231-mRNA-1			234	82.02	Mycfi2_176262_Genemark.7274_g			391	69.95	EMF10163.1	hypothetical protein SEPMUDRAFT_91280 [Sphaerulina musiva SO2202]	Cerzm1|91189|fgenesh1_kg.20_#_50_#_29_1_CBYB_CBYC_CBYF_CBYG_CCAW_EXTA
maker-scaffold405|size36733-augustus-gene-0.46-mRNA-1	ef22	AGTQLLMAADKDGGKCTSDADCAQGCKDAKAKEFQGDVTGTCTKGKCKCSIVGSKDSCMSICQDYYARHFPGSTVSNACSDGAGGCYCTVTCAPKDKKNKCLGSNPVGNEKPKC	MRFTPGMKALLAACLITAAQAGTQLLMAADKDGGKCTSDADCAQGCKDAKAKEFQGDVTGTCTKGKCKCSIVGSKDSCMSICQDYYARHFPGSTVSNACSDGAGGCYCTVTCAPKDKKNKCLGSNPVGNEKPKC	134	15	0.11194		maker-scaffold14|size273198-augustus-gene-1.214-mRNA-1	Yes	Yes	139	40.45						EMF13686.1	hypothetical protein SEPMUDRAFT_155925 [Sphaerulina musiva SO2202]	Clafu1|191139|scf7180000130384_G7570
maker-scaffold497|size65529-augustus-gene-0.22-mRNA-1	ef28	ATCTRCKSKADPLAASLMQDNDNAGTSAGANDCGDSSFVKITQSNRPLVADCQQLVKNLAGDSQWTVTTEGVQVAVYQTCAFNAVSFGGNSIIGNADVIDLINDSINKFEDNGYLGAQGSYNMYVASSGSVPCTSAKSTDQQVRVDWTISHP	MHFSGIAALVALLPALGSATCTRCKSKADPLAASLMQDNDNAGTSAGANDCGDSSFVKITQSNRPLVADCQQLVKNLAGDSQWTVTTEGVQVAVYQTCAFNAVSFGGNSIIGNADVIDLINDSINKFEDNGYLGAQGSYNMYVASSGSVPCTSAKSTDQQVRVDWTISHP	170	6	0.0352941	Ecp2-2	augustus_masked-scaffold104|size175061-processed-gene-0.19-mRNA-1	Yes	Yes	170	89.47	Mycfi2_102479_gw1.3.823.1	Yes	Yes	89	87.64	EME45877.1	Ecp2 effector-like protein [Dothistroma septosporum NZE10]	Dotse1|28920|gm1.10060_g			PF14856(Pathogen effector; putative necrosis-inducing factor)	IPR029226(Ecp2 effector protein)				CAA78401	Cladosporium fulvum	ECP2	Effector (plant avirulence determinant)
maker-scaffold20|size209354-augustus-gene-1.130-mRNA-1	ef58	GLPEPLEKRYTTVQNVQHTFYGYPDNSPPGSGIAYDCGRGYTAGGSGTYDDPRTMATAPGEFAKCEIVWDPYTEKYLRFEDTCDQCISDWKNGKYHIDIWTGSSSQNGGQAQINCEDQLTPNRGHNVVRDGNQNHNANTGPLYSPSSGCHPENVYPNSD	MLSITATLGLLATTALVQGLPEPLEKRYTTVQNVQHTFYGYPDNSPPGSGIAYDCGRGYTAGGSGTYDDPRTMATAPGEFAKCEIVWDPYTEKYLRFEDTCDQCISDWKNGKYHIDIWTGSSSQNGGQAQINCEDQLTPNRGHNVVRDGNQNHNANTGPLYSPSSGCHPENVYPNSD	177	6	0.0338983		maker-scaffold3|size539085-augustus-gene-4.183-mRNA-1			205	95.54	Mycfi2_39450_Mycfi1.e_gw1.14.385.1	Yes	Yes	181	87.12	XP_001397381.2	hypothetical protein ANI_1_1370144 [Aspergillus niger CBS 513.88]	Polci1|61912|CE61911_15765
genemark-scaffold327|size41080-processed-gene-0.4-mRNA-1	ef53	AYYTIQPLSPQDVVHCGDDIEEAKARGCEFDLYSFVYYPPPCFNRPLHTRFHAAHHDDVNWFSSTETAITAEEAIQGTHMVLKTDSAYYHELHCTYEWERLIMALAEGRPLDQKLASNGHSWHCSKYFLDLHRHKRTLNGTIAGILFNPCGLTGTEMYRLGSWELDTDNE	MLRFIGFLLRLILFSVGAISAYYTIQPLSPQDVVHCGDDIEEAKARGCEFDLYSFVYYPPPCFNRPLHTRFHAAHHDDVNWFSSTETAITAEEAIQGTHMVLKTDSAYYHELHCTYEWERLIMALAEGRPLDQKLASNGHSWHCSKYFLDLHRHKRTLNGTIAGILFNPCGLTGTEMYRLGSWELDTDNE	190	6	0.0315789		augustus_masked-scaffold56|size141031-processed-gene-0.45-mRNA-1			454	25.93	Mycfi2_121939_gw1.4.2392.1	Yes	Yes	169	26.23	KIW35713.1	hypothetical protein PV07_02395 [Cladophialophora immunda]	Zasce1|25406|gm1.9768_g
augustus_masked-scaffold86|size89246-processed-gene-0.51-mRNA-1	ef36	AAGLAKDLVVGSLCDCKGHYNCYYQGAFGCVKLQEGGGQNCVKQTTWDVYNYCSLQCGPQFYVYQKANSDDTQCVCSIYDARLSSERCFPPRPLPNTTPPPPPPPQPQPQPIPIAAQIIQGTQCGSYDLSTCQGEGAWGCVYADLSYCVDQTKNCDAACGFLGYAYQKRNSDDQRCVCSNQDLAKSFDDDDDDSH	MWSPLLLGTAFATIVSAAGLAKDLVVGSLCDCKGHYNCYYQGAFGCVKLQEGGGQNCVKQTTWDVYNYCSLQCGPQFYVYQKANSDDTQCVCSIYDARLSSERCFPPRPLPNTTPPPPPPPQPQPQPIPIAAQIIQGTQCGSYDLSTCQGEGAWGCVYADLSYCVDQTKNCDAACGFLGYAYQKRNSDDQRCVCSNQDLAKSFDDDDDDSH	211	18	0.0853081		maker-scaffold184|size116025-augustus-gene-0.115-mRNA-1	Yes	Yes	245	69.35	Mycfi2_216287_estExt_fgenesh1_pg.C_80021		Yes	537	52.57	EMF08693.1	hypothetical protein SEPMUDRAFT_111202 [Sphaerulina musiva SO2202]	Clafu1|189700|scf7180000130281_G4235	KOG1924	RhoA GTPase effector DIA/Diaphanous [Signal transduction mechanisms, Cytoskeleton].
snap_masked-scaffold401|size46657-processed-gene-0.36-mRNA-1	ef33	AAPRDTTVTDATLESRAANDFKIHVWNNCPFPKQVALYQITGAFQMVQMSKPTNIASKKSLTIPAPYKALGMRLSGHAEWGTEAQWNVQALFEFGYSEYMGQDGTAYNLSVMEGSDKDIGIGAYPVPNGKGSKQCPSKTCFPWNCPLSQGWTNPDQIKDGSPADTVCYHGKTDFKVVFCP	MTRLALSVLTLLTSAVTAAPRDTTVTDATLESRAANDFKIHVWNNCPFPKQVALYQITGAFQMVQMSKPTNIASKKSLTIPAPYKALGMRLSGHAEWGTEAQWNVQALFEFGYSEYMGQDGTAYNLSVMEGSDKDIGIGAYPVPNGKGSKQCPSKTCFPWNCPLSQGWTNPDQIKDGSPADTVCYHGKTDFKVVFCP	197	6	0.0304569		augustus_masked-scaffold121|size159467-processed-gene-0.96-mRNA-1	Yes	Yes	199	93.33	Mycfi2_174986_Genemark.5998_g			590	86.11	EME38156.1	hypothetical protein DOTSEDRAFT_141174 [Dothistroma septosporum NZE10]	Mycgr3|95958|fgenesh1_pg.C_chr_9000482
augustus_masked-scaffold125|size75318-processed-gene-0.38-mRNA-1	ef18	AAPMNQQSCKSTDHGLVINYDISIGRYYMKSKCDAAIQGLKKSGALPSMVRCNADSRGMTKMTFNAMRNRQGKINRTLNGVWTAIRDNGGFNCRGH	MFRSLLALFCLVALAFAAAAPMNQQSCKSTDHGLVINYDISIGRYYMKSKCDAAIQGLKKSGALPSMVRCNADSRGMTKMTFNAMRNRQGKINRTLNGVWTAIRDNGGFNCRGH	114	5	0.0438596		augustus_masked-scaffold83|size116823-processed-gene-0.21-mRNA-1	Yes	Yes	114	96.81						KJY00468.1	hypothetical protein TI39_contig328g00027 [Zymoseptoria brevis]	Aciri1_meta|527006|CE333264_4121
maker-scaffold308|size62284-snap-gene-0.47-mRNA-1	ef20	AGMLNSHEGAGCVKGSFSRVCSGDGKAVLFCYKSGQTAVLEDCPKADCKIGDFGYAQCASSTGRKHGIGPHECSEVKDGGEGAFVCSQTYDELFQCLKSQKSSAGKCGKGCCTSTVDSGSCPPSC	MNIRIQTLTIVAVFLSACGGVSAGMLNSHEGAGCVKGSFSRVCSGDGKAVLFCYKSGQTAVLEDCPKADCKIGDFGYAQCASSTGRKHGIGPHECSEVKDGGEGAFVCSQTYDELFQCLKSQKSSAGKCGKGCCTSTVDSGSCPPSC	147	15	0.102041		maker-scaffold74|size120101-snap-gene-0.163-mRNA-1	Yes	Yes	121	54.46						EMF12833.1	hypothetical protein SEPMUDRAFT_117385 [Sphaerulina musiva SO2202]
augustus_masked-scaffold6|size233536-processed-gene-1.93-mRNA-1	ef83	AATRCTVCRDGFNINHIKVTADDVLDVPGICGGLWDNLKRFSDCSTPSATSCGGGESGVTGPLEWKFAASQYCNPGMVESTWWEATKNDFGAIECVGQETIAVNCPE	MQHLTITLFSTLLAFTGPSQAATRCTVCRDGFNINHIKVTADDVLDVPGICGGLWDNLKRFSDCSTPSATSCGGGESGVTGPLEWKFAASQYCNPGMVESTWWEATKNDFGAIECVGQETIAVNCPE	127	8	0.0629921												KEZ41899.1	hypothetical protein SAPIO_CDS6594 [Scedosporium apiospermum]	Corca1|567594|fgenesh1_kg.1_#_859_#_Locus5084v1rpkm31.25
maker-scaffold8|size196346-augustus-gene-0.203-mRNA-1	ef7	ALNVPRQTYCVNGLSYCGRNLVALGYKDRMIELMEANSEATDIEHMNDTLFNCNPTKDGSISFNSFCMFGCEVSGEGEDGFCAR	MMIDFSFISLMTIVTAATALNVPRQTYCVNGLSYCGRNLVALGYKDRMIELMEANSEATDIEHMNDTLFNCNPTKDGSISFNSFCMFGCEVSGEGEDGFCAR	102	6	0.0588235		maker-scaffold42|size164813-augustus-gene-0.206-mRNA-1	Yes	Yes	101	89.29	Mycfi2_35587_Mycfi1.e_gw1.8.386.1			55	80	XP_001212713.1	conserved hypothetical protein [Aspergillus terreus NIH2624]_x0001_gb|EAU36809.1| conserved hypothetical protein [Aspergillus terreus NIH2624]	Seppo1|47471|fgenesh1_pm.38_#_52
maker-scaffold145|size70203-augustus-gene-0.69-mRNA-1	ef65	AGGVKISPGSFCKGKNPAVFEAINKFCSKTNLVVGSTYSRNGVKSNNRLATVRINGDCKPAQWVPQKYCKSQFYELCNRGDSNGANGARYGRNACQWWRIDSSSNGK	MRTFSIPLLLLALFALAIPQLASAGGVKISPGSFCKGKNPAVFEAINKFCSKTNLVVGSTYSRNGVKSNNRLATVRINGDCKPAQWVPQKYCKSQFYELCNRGDSNGANGARYGRNACQWWRIDSSSNGK	130	6	0.0461538		augustus_masked-scaffold47|size290012-processed-gene-1.27-mRNA-1			545	49.48	Mycfi2_175138_Genemark.6150_g			426	78.43	EMF09820.1	hypothetical protein SEPMUDRAFT_119561 [Sphaerulina musiva SO2202]	Disac1|315666|e_gw1.4.199.1
maker-scaffold7|size219675-augustus-gene-0.97-mRNA-1	ef70	AMPTSEKSTLRTRKETKILAPTTVGLYLCTDADWKGECEDLQRGPGLCITLPEKFAGKVSSVGPDSEASGCTLFEKEDCSGLELSGLVKPGESDLGASPQGGKFNDFFHSYICY	MRSVMLLPITLLAALLELAIAMPTSEKSTLRTRKETKILAPTTVGLYLCTDADWKGECEDLQRGPGLCITLPEKFAGKVSSVGPDSEASGCTLFEKEDCSGLELSGLVKPGESDLGASPQGGKFNDFFHSYICY	134	6	0.0447761		augustus_masked-scaffold46|size165314-processed-gene-0.41-mRNA-1			411	89.47						XP_003851717.1	hypothetical protein MYCGRDRAFT_94117 [Zymoseptoria tritici IPO323]_x0001_gb|EGP86693.1| hypothetical protein MYCGRDRAFT_94117 [Zymoseptoria tritici IPO323]	Dotse1|46236|fgenesh1_kg.8_#_30_#_isotig09942
augustus_masked-scaffold214|size55886-processed-gene-0.39-mRNA-1	ef21	AASNREICMKKNPRVISAIDMFCQNSGITAPSLYANTGVRWGPNGAQSPNNLALYITGSCSPAQWIPQQYCLSQFYHICATGGPRGMGSKKYGRNGCQKWIVAITKPGIKITPAK	MRLPIFISFLLAFIGLTSAASNREICMKKNPRVISAIDMFCQNSGITAPSLYANTGVRWGPNGAQSPNNLALYITGSCSPAQWIPQQYCLSQFYHICATGGPRGMGSKKYGRNGCQKWIVAITKPGIKITPAK	133	6	0.0451128		snap_masked-scaffold31|size215815-processed-gene-1.72-mRNA-1	Yes	Yes	133	95.65	Mycfi2_83708_Mycfi1.fgenesh1_pg.C_scaffold_22000003			210	92.17	EMF09820.1	hypothetical protein SEPMUDRAFT_119561 [Sphaerulina musiva SO2202]	Cerzm1|86034|fgenesh1_pg.19_#_158
maker-scaffold96|size85559-augustus-gene-0.80-mRNA-1	ef85	AAPKPNTLGPSLDEFLAESNTATTLVKRDNIIKSRQSSTNTSLPDAGVKLCTEPDFQGECDHVEWPVNTCVDLMDYAGETESFIPDDGFECLLMQGECDATTPYIEIGDSDHKAGGDLTKLSWIGKSNSYICFTELLQMRRFVRVARLRAKMKIGM	MRSLTLLILSAVALAAPKPNTLGPSLDEFLAESNTATTLVKRDNIIKSRQSSTNTSLPDAGVKLCTEPDFQGECDHVEWPVNTCVDLMDYAGETESFIPDDGFECLLMQGECDATTPYIEIGDSDHKAGGDLTKLSWIGKSNSYICFTELLQMRRFVRVARLRAKMKIGM	170	6	0.0352941												XP_003855585.1	hypothetical protein MYCGRDRAFT_90699 [Zymoseptoria tritici IPO323]_x0001_gb|EGP90561.1| hypothetical protein MYCGRDRAFT_90699 [Zymoseptoria tritici IPO323]	Clafu1|185997|scf7180000127956_G9026
augustus_masked-scaffold178|size64106-processed-gene-0.35-mRNA-1	ef1	ADPESNPASVLDIVANPKGVCQKKNPRVVKAIDLFCQRSGAKLTVPALFAHTGVYLRPSPPQSPNKVYVWIDGTCSPAQWVPQDVCQKQFYQMCATGGERGGAVAKYGRDGCQTWNILIKKP	MKITTTLSLLVAFLGALAIADPESNPASVLDIVANPKGVCQKKNPRVVKAIDLFCQRSGAKLTVPALFAHTGVYLRPSPPQSPNKVYVWIDGTCSPAQWVPQDVCQKQFYQMCATGGERGGAVAKYGRDGCQTWNILIKKP	141	6	0.0425532		augustus_masked-scaffold47|size290012-processed-gene-1.14-mRNA-1	Yes	Yes	143	86.78	Mycfi2_198838_fgenesh1_pg.7_#_598	Yes	Yes	139	82.05	EMF09820.1	hypothetical protein SEPMUDRAFT_119561 [Sphaerulina musiva SO2202]	Dicsq1|134017|fgenesh1_kg.5_#_315_#_isotig08659
maker-scaffold611|size29245-augustus-gene-0.29-mRNA-1	ef35	AREYPSYEAPSKSVAAECAPASKSVEPAYNAPHATAAPKETYVADPAVKAPHATAAPKETYVADPAVNAPHATAAPKETYVADPAVKNPISFTTSTTTSAVIADPTASVQGNCNVNSAVSCCNTDGQTTGNNLLGGSCFLNLPALGTTCETGSAFCCETNQVGLINTNLACSPVGLL	MPSFTSIVSILAVAASAVMAREYPSYEAPSKSVAAECAPASKSVEPAYNAPHATAAPKETYVADPAVKAPHATAAPKETYVADPAVNAPHATAAPKETYVADPAVKNPISFTTSTTTSAVIADPTASVQGNCNVNSAVSCCNTDGQTTGNNLLGGSCFLNLPALGTTCETGSAFCCETNQVGLINTNLACSPVGLL	196	9	0.0459184		maker-scaffold64|size127565-augustus-gene-0.132-mRNA-1	Yes	Yes	213	47.6	Mycfi2_78160_Mycfi1.fgenesh1_pg.C_scaffold_3000406		Yes	274	45.89	CAD92804.1	class 1 hydrophobin [Passalora fulva]	Zasce1|59369|fgenesh1_pg.43_#_34
snap_masked-scaffold12|size177688-processed-gene-0.153-mRNA-1	ef100	ADKSKVDLYTGGGCAYPVKPLQSFVGTCEGNCYQWSSFDSVNLVAGSDGVRCHIYRDSDCSDEIVDTGDVGSDGKCSDSAGANSIKCYSGC	MPAHYLSFLPIAVLCLSHLVSADKSKVDLYTGGGCAYPVKPLQSFVGTCEGNCYQWSSFDSVNLVAGSDGVRCHIYRDSDCSDEIVDTGDVGSDGKCSDSAGANSIKCYSGC	112	9	0.0803571												XP_007363149.1	hypothetical protein DICSQDRAFT_134017 [Dichomitus squalens LYAD-421 SS1]_x0001_gb|EJF64338.1| hypothetical protein DICSQDRAFT_134017 [Dichomitus squalens LYAD-421 SS1]	Zasce1|55725|fgenesh1_pg.22_#_19
maker-scaffold4|size212308-augustus-gene-0.93-mRNA-1	ef92	AAPNPVCDTGIYKTLVPALAKDTKVQKFCATLPAEDRLDRSKCPNSLRDLAYSVIKTFCTCIKEANQPVCKAPTPTLCGTDPGVCTNLQTDTQNCGTCGKACNSIYTCNSGVCGCPADKPTLCPRQVTVICKFCPVSSTKLCTNTMTDATNCGGCGNLCTGETPNCHGGSCVA	MKVFGIVSSIVLLLSVGTTAAPNPVCDTGIYKTLVPALAKDTKVQKFCATLPAEDRLDRSKCPNSLRDLAYSVIKTFCTCIKEANQPVCKAPTPTLCGTDPGVCTNLQTDTQNCGTCGKACNSIYTCNSGVCGCPADKPTLCPRQVTVICKFCPVSSTKLCTNTMTDATNCGGCGNLCTGETPNCHGGSCVA	192	23	0.119792												XP_003851350.1	hypothetical protein MYCGRDRAFT_93663 [Zymoseptoria tritici IPO323]_x0001_gb|EGP86326.1| hypothetical protein MYCGRDRAFT_93663 [Zymoseptoria tritici IPO323]	Cucbe1|392349|estExt_fgenesh1_pg.C_2_t10007
augustus_masked-scaffold348|size39833-processed-gene-0.7-mRNA-1	ef84	LHTPSGATSDCIFGGPRLYHTVDGDTYEKTALRLNITTQTLTSNASPGQYISAVRDPGQCVKIPQCQPSECIIQPHTFDEAGVYKGLAEKSGTTARLMHEHITDQNAEDRWPLG	MRGAHNAFLLTLLPPADLHTPSGATSDCIFGGPRLYHTVDGDTYEKTALRLNITTQTLTSNASPGQYISAVRDPGQCVKIPQCQPSECIIQPHTFDEAGVYKGLAEKSGTTARLMHEHITDQNAEDRWPLG	131	4	0.0305344												XP_001402350.1	hypothetical protein ANI_1_2280184 [Aspergillus niger CBS 513.88]_x0001_emb|CAK39053.1| unnamed protein product [Aspergillus niger]_x0001_gb|EHA20187.1| hypothetical protein ASPNIDRAFT_46084 [Aspergillus niger ATCC 1015]	Dotse1|28805|gm1.9945_g
maker-scaffold122|size85231-snap-gene-0.133-mRNA-1	ef47	GSVPMFVALMWSNANVHCHIGWHTSEGFTLQFVERPNEIPASYNETALRDSCAKWQAYDDLVDLE	MWPCCLLLDFWSLLSMLIIQVLGSVPMFVALMWSNANVHCHIGWHTSEGFTLQFVERPNEIPASYNETALRDSCAKWQAYDDLVDLE	87	4	0.045977		maker-scaffold32|size292353-augustus-gene-1.251-mRNA-1			598	90	Mycfi2_39804_Mycfi1.e_gw1.14.808.1		Yes	567	50	CDM36363.1	Cupredoxin [Penicillium roqueforti FM164]	Dotse1|99344|gw1.4.723.1			PF07731(Multicopper oxidase)	IPR011706(Multicopper oxidase, type 2)	GO:0005507(copper ion binding),GO:0016491(oxidoreductase activity)		GO:0055114(oxidation-reduction process)	AAK77953	Botrytis cinerea	BcLCC2	Unaffected pathogenicity
maker-scaffold94|size86231-augustus-gene-0.103-mRNA-1	ef39	SAQFFNFGNMFNQGHQHQQYQEPQNVASDSEWYQQNYEAARCDKYLCPHTLSCVHFPHHCPCAFPAQEDKIEFGDGSMACVSKGGFKENEALRKIELARKGLL	MDLLDLLLLLFSLTSVSSAQFFNFGNMFNQGHQHQQYQEPQNVASDSEWYQQNYEAARCDKYLCPHTLSCVHFPHHCPCAFPAQEDKIEFGDGSMACVSKGGFKENEALRKIELARKGLL	120	6	0.05		maker-scaffold94|size110104-snap-gene-0.153-mRNA-1		Yes	75	42.31	Mycfi2_113504_gw1.5.1650.1	Yes	Yes	116	96.12	KJX92698.1	hypothetical protein TI39_contig5831g00008 [Zymoseptoria brevis]	Zasce1|25903|gm1.10265_g
augustus_masked-scaffold191|size59417-processed-gene-0.24-mRNA-1	ef101	AVHLGKDSQQALCPRPTTACPPQPGPVAVTSLPLPPVIKDWNKGSCNFDENPSGTGCIGQSAGLEAGSFLTDENHVLATVKFAGASEFPDPRSVYSGQQVVVIDQSCNIDV	MRLIDILVDLFLGHIAVAVHLGKDSQQALCPRPTTACPPQPGPVAVTSLPLPPVIKDWNKGSCNFDENPSGTGCIGQSAGLEAGSFLTDENHVLATVKFAGASEFPDPRSVYSGQQVVVIDQSCNIDV	128	5	0.0390625												ENH84232.1	saponin hydrolase precursor [Colletotrichum orbiculare MAFF 240422]	Zasce1|27524|gm1.11886_g
snap_masked-scaffold161|size64931-processed-gene-0.34-mRNA-1	ef45	GTLYGDHCDCKGLKDCLASYAIGCVKIEHGGPNCVVQTSDCNDVCNGPGYVYAYKKTKTHNVYAATRLRIPTLKLEFLV	MRLVLTFATTIIALASTVSGTLYGDHCDCKGLKDCLASYAIGCVKIEHGGPNCVVQTSDCNDVCNGPGYVYAYKKTKTHNVYAATRLRIPTLKLEFLV	98	7	0.0714286							Mycfi2_212012_estExt_fgenesh1_kg.C_70135	Yes	Yes	108	45.28	EME39688.1	hypothetical protein DOTSEDRAFT_28805 [Dothistroma septosporum NZE10]	Karrh1|426231|fgenesh1_kg.1_#_544_#_Locus2294v1rpkm62.25
maker-scaffold179|size61195-augustus-gene-0.81-mRNA-1	ef30	ALPAAQAPSYAPVQCDPAREDCSGENKPIEDDKWTISKVYIGCGNDPAKGGAFCSYEFDVEGKETADLPGFSAHCYQRITPRDGTIRQCQMTGGWSFTKPNRSVKSIDAAVQLFPRNARQSKLTVQLTWDQNDSASAAVTNIWRASQTGNYQFFTQNMPESLDMIPTYYQAPAVY	MHPVAALTALLSLSALGVSALPAAQAPSYAPVQCDPAREDCSGENKPIEDDKWTISKVYIGCGNDPAKGGAFCSYEFDVEGKETADLPGFSAHCYQRITPRDGTIRQCQMTGGWSFTKPNRSVKSIDAAVQLFPRNARQSKLTVQLTWDQNDSASAAVTNIWRASQTGNYQFFTQNMPESLDMIPTYYQAPAVY	194	6	0.0309278		maker-scaffold231|size53212-augustus-gene-0.55-mRNA-1	Yes	Yes	177	84.46	Mycfi2_210027_estExt_fgenesh1_kg.C_10610			188	75.47	EMF13439.1	hypothetical protein SEPMUDRAFT_148731 [Sphaerulina musiva SO2202]	Asptu1|192715|gm1.6906_g
augustus_masked-scaffold91|size87413-processed-gene-0.33-mRNA-1|m	ef34	KSYRGGNRYSSGGPNAMLMGSATTKSKNLDSFNNIGDTQPGTQCSNGGNTNNAGAAAGCNDCGISSFVELSTDPDSNPLVSDCQQMIANIQADQEWTVTASNRNIVSYKSCSFNAVAPNGGQANIGNADVIDLVSDSIKKFSKNGRVGCQGGYSQTVTSAGTMPCDNAGAQGAQQVQID	MHSTTTLFIILLPLLGVEAKSYRGGNRYSSGGPNAMLMGSATTKSKNLDSFNNIGDTQPGTQCSNGGNTNNAGAAAGCNDCGISSFVELSTDPDSNPLVSDCQQMIANIQADQEWTVTASNRNIVSYKSCSFNAVAPNGGQANIGNADVIDLVSDSIKKFSKNGRVGCQGGYSQTVTSAGTMPCDNAGAQGAQQVQID	198	7	0.0353535	Ecp2-3	maker-scaffold43|size290831-augustus-gene-0.100-mRNA-1	Yes	Yes	212	79.33	Mycfi2_23545_Mycfi1.gw1.12.644.1	Yes	Yes	134	80.47	EME45877.1	Ecp2 effector-like protein [Dothistroma septosporum NZE10]	Zasce1|25407|gm1.9769_g			PF14856(Pathogen effector; putative necrosis-inducing factor)	IPR029226(Ecp2 effector protein)				CAA78401	Cladosporium fulvum	ECP2	Effector (plant avirulence determinant)
maker-scaffold964|size14880-snap-gene-0.6-mRNA-1	ef82	AHTIDARSKHNCLNCCHYYSGKWNYDPDLTYATCIHRYPLDGEFRNNQCCGVHTELGGTDFFYNCKDIGNAQYSGEGGTKYGPWPRSEIGSAPKQRC	MHSLSILYAAATVSSIIGVGAHTIDARSKHNCLNCCHYYSGKWNYDPDLTYATCIHRYPLDGEFRNNQCCGVHTELGGTDFFYNCKDIGNAQYSGEGGTKYGPWPRSEIGSAPKQRC	117	8	0.0683761												XP_008030624.1	hypothetical protein SETTUDRAFT_23974 [Setosphaeria turcica Et28A]_x0001_gb|EOA81585.1| hypothetical protein SETTUDRAFT_23974 [Setosphaeria turcica Et28A]	Settu1|23974|gm1.6100_g
snap_masked-scaffold731|size21137-processed-gene-0.25-mRNA-1	ef55	AATNADKCKSKNGRVYDLITQFCGRTDIVVPSTYATKGAEKAAAPPKFPNNLSVRIEGAGKCSPPQWVPQNYCRAQFFEACASGGQFGGNVKRFGKDQCQNWIIDIVPATLKYETAASPSHNVISGLSEIAKSMSATAKTTKDRCAAYPYPDCP	MFLRLAFLLLALGAVFARAATNADKCKSKNGRVYDLITQFCGRTDIVVPSTYATKGAEKAAAPPKFPNNLSVRIEGAGKCSPPQWVPQNYCRAQFFEACASGGQFGGNVKRFGKDQCQNWIIDIVPATLKYETAASPSHNVISGLSEIAKSMSATAKTTKDRCAAYPYPDCP	172	8	0.0465116		augustus_masked-scaffold47|size290012-processed-gene-1.27-mRNA-1			545	90.26	Mycfi2_198736_fgenesh1_pg.7_#_496	Yes	Yes	150	78.95	KJX97427.1	hypothetical protein TI39_contig491g00011 [Zymoseptoria brevis]	Aciri1_meta|527006|CE333264_4121
augustus_masked-scaffold11|size217811-processed-gene-0.53-mRNA-1	ef61	ASSSHLSSRQSDCVTSATGQFEITVTTPQSPAQRLMRRQSDSCGQTGILTITLQNGELTDSDGRKGFVNSTNSQIVFDNPAQPGVAHVDDWSLCEDYTTIALSGSTILYECQTNGFSNLYSTKVQADCTPINIQIIPSANFYHKLEHKQYNKRFKHGNFELHNFEHYPNEQLFYCQPNIYANIKHKMLNIQDINYESEAVHIS	MIGHAFALLIGAAFASSSHLSSRQSDCVTSATGQFEITVTTPQSPAQRLMRRQSDSCGQTGILTITLQNGELTDSDGRKGFVNSTNSQIVFDNPAQPGVAHVDDWSLCEDYTTIALSGSTILYECQTNGFSNLYSTKVQADCTPINIQIIPSANFYHKLEHKQYNKRFKHGNFELHNFEHYPNEQLFYCQPNIYANIKHKMLNIQDINYESEAVHIS	217	6	0.0276498		augustus_masked-scaffold6|size359800-processed-gene-1.14-mRNA-1			291	33.85	Mycfi2_86151_Mycfi1.estExt_fgenesh1_pg.C_11188			288	33.82	XP_008077968.1	hypothetical protein GLAREA_10676 [Glarea lozoyensis ATCC 20868]_x0001_gb|EPE34981.1| hypothetical protein GLAREA_10676 [Glarea lozoyensis ATCC 20868]	Cocmi1|49634|gw1.22.77.1
maker-scaffold97|size115356-snap-gene-0.125-mRNA-1	ef94	GILHNATVCVKSPHLTTSNKDYGNPPEPTKCACEYYHVRNTGDEQWDKCPDCSFDGFQCNPARWHIGGDEVIARIASSHPAPERVKILFEALELVAAAAAASSEDVEDCFAIDEAVDVLFAR	MLFLTIALLAASLATVSFGILHNATVCVKSPHLTTSNKDYGNPPEPTKCACEYYHVRNTGDEQWDKCPDCSFDGFQCNPARWHIGGDEVIARIASSHPAPERVKILFEALELVAAAAAASSEDVEDCFAIDEAVDVLFAR	140	7	0.05												XP_007600132.1	hypothetical protein CFIO01_06644 [Colletotrichum fioriniae PJ7]_x0001_gb|EXF76267.1| hypothetical protein CFIO01_06644 [Colletotrichum fioriniae PJ7]	Gloac1|1653856|estExt_fgenesh1_pm.C_1960007
maker-scaffold128|size75124-snap-gene-0.118-mRNA-1	ef38	AIAVAEPMAEAEAKKKRIGAWTFCGVPGAACKRDADAEAKKRIGAWTFCGVPGAACKREAEAEAKKKRIGAWTFCGVPGAACKRDVDSSSIENIVRSINEYDPSHFKRECYSAGGECAALVKAHKAFHAIKRESELLSSQPLSRRQEELDEDDDEEVHAFVDLAERGVIDSEVVKRSEEACHETDGDCTIAAASLYSIENALNEAINALDEE	MKFDIAVLLLAAGPLVRAIAVAEPMAEAEAKKKRIGAWTFCGVPGAACKRDADAEAKKRIGAWTFCGVPGAACKREAEAEAKKKRIGAWTFCGVPGAACKRDVDSSSIENIVRSINEYDPSHFKRECYSAGGECAALVKAHKAFHAIKRESELLSSQPLSRRQEELDEDDDEEVHAFVDLAERGVIDSEVVKRSEEACHETDGDCTIAAASLYSIENALNEAINALDEE	229	10	0.0436681		maker-scaffold208|size56594-snap-gene-0.50-mRNA-1		Yes	312	80.26	Mycfi2_81022_Mycfi1.fgenesh1_pg.C_scaffold_11000050		Yes	337	97.5	EMF10115.1	hypothetical protein SEPMUDRAFT_13804, partial [Sphaerulina musiva SO2202]	Seppo1|45008|fgenesh1_pm.12_#_63
maker-scaffold522|size30188-augustus-gene-0.43-mRNA-1	ef19	ATYVRDDTPAFVCPSVDIQTTKCMGPKDCLYPNPKTCNGYIQCSPADGSYSTGIVHEMPCPSGLLWNDNQKWCDWPENTTCGMAKTGGATTVDATTQDTTPGKYHG	MLPITSMALLATLTLAATSYARATYVRDDTPAFVCPSVDIQTTKCMGPKDCLYPNPKTCNGYIQCSPADGSYSTGIVHEMPCPSGLLWNDNQKWCDWPENTTCGMAKTGGATTVDATTQDTTPGKYHG	128	8	0.0625	Avr4	maker-scaffold146|size140402-augustus-gene-0.164-mRNA-1	Yes	Yes	116	77.45	Mycfi2_87167_Mycfi1.estExt_fgenesh1_pg.C_60009	Yes	Yes	121	84.71	EMF11067.1	carbohydrate-binding module family 14 protein [Sphaerulina musiva SO2202]	Seppo1|76041|gw1.28.194.1			PF01607(Chitin binding Peritrophin-A domain)	IPR002557(Chitin binding domain)	GO:0008061(chitin binding)	GO:0005576(extracellular region)	GO:0006030(chitin metabolic process)	CAA69643	Cladosporium fulvum	AVR4	Effector (plant avirulence determinant)
augustus_masked-scaffold149|size69627-processed-gene-0.37-mRNA-1	ef75	AAPVEDNANNQAGFPGGRGGNFVSRGGFGGFPGGQPRPLCQGLQTAQCCQLDVAGLVAATCKPVPGDPFDKQSFTQACASTGLSPQCCVAPAAGAALLCNSP	MRFFSLAAATFALASAAPVEDNANNQAGFPGGRGGNFVSRGGFGGFPGGQPRPLCQGLQTAQCCQLDVAGLVAATCKPVPGDPFDKQSFTQACASTGLSPQCCVAPAAGAALLCNSP	117	8	0.0683761		maker-scaffold138|size171720-augustus-gene-0.136-mRNA-1			209	92.54						EMF11204.1	Hydrophobin_2-domain-containing protein [Sphaerulina musiva SO2202]	Zasce1|24043|gm1.8405_g			PF06766(Fungal hydrophobin)	IPR010636(Cerato-ulmin hydrophobin family)		GO:0005576(extracellular region)		O94196	Magnaporthe grisea	MHP1	Reduced virulence
maker-scaffold277|size45735-augustus-gene-0.34-mRNA-1	ef31	AAPVANADASPVPSSSSPSEDALLTAREIDAAQEAHRADLRQTAHEKFAKQFCYPGYPFYCYSSTTTKNYNYVSNPSNHGYGIRVHDGTTTLNFGNTQLGFHPDGTIFYKDTLGRNCDVTHTGGPKGDGCAQYLYLTNGGGAIYPGKTNQCWYYGINC	MHFRSVLAVISASAISSTIAAPVANADASPVPSSSSPSEDALLTAREIDAAQEAHRADLRQTAHEKFAKQFCYPGYPFYCYSSTTTKNYNYVSNPSNHGYGIRVHDGTTTLNFGNTQLGFHPDGTIFYKDTLGRNCDVTHTGGPKGDGCAQYLYLTNGGGAIYPGKTNQCWYYGINC	177	6	0.0338983		maker-scaffold456|size16191-augustus-gene-0.6-mRNA-1	Yes	Yes	181	49.44	Mycfi2_203694_estExt_fgenesh1_pm.C_40630	Yes	Yes	176	53.37	EMF10567.1	hypothetical protein SEPMUDRAFT_119108 [Sphaerulina musiva SO2202]	Seppo1|36882|fgenesh1_pg.13_#_110
maker-scaffold1094|size12698-snap-gene-0.11-mRNA-1	ef66	AANPKPFTCPPKDFTATKCQGPADCLYTDPMSCLGYIQCVCDNDACSTATPYTKSCPKGLAWVDELKRCDGMEKSACPKKVVGERFWLILTMSLAFLASLASKRVKSIKFVHFLFLLVVVVECEAEDHGSDGSSYGNASVHAHDRRVTGGGNASFVDS	MRSLISLLLLINISIAANPKPFTCPPKDFTATKCQGPADCLYTDPMSCLGYIQCVCDNDACSTATPYTKSCPKGLAWVDELKRCDGMEKSACPKKVVGERFWLILTMSLAFLASLASKRVKSIKFVHFLFLLVVVVECEAEDHGSDGSSYGNASVHAHDRRVTGGGNASFVDS	173	11	0.0635838	Avr4-2	maker-scaffold109|size125606-augustus-gene-0.140-mRNA-1|m	Yes	Yes	94	56.54	Mycfi2_180004_Genemark.11016_g|m	Yes	Yes	105	36	ADE28522.1	Avr4 precursor [Cercospora zeina]	Sepmu1|111202|fgenesh1_pg.11_#_24			PF01607(Chitin binding Peritrophin-A domain)	IPR002557(Chitin binding domain)	GO:0008061(chitin binding)	GO:0005576(extracellular region)	GO:0006030(chitin metabolic process)	CAA69643	Cladosporium fulvum	AVR4	Effector (plant avirulence determinant)
maker-scaffold562|size28366-augustus-gene-0.26-mRNA-1	ef79	AKPVEKNPNAAARAASILGAVLMPRYSCAATCSSSADCSGTCSDCSADYMGVNRCGH	LCACVFINQVGSNSSKMLLSNFFLVAMASLALAKPVEKNPNAAARAASILGAVLMPRYSCAATCSSSADCSGTCSDCSADYMGVNRCGH	89	8	0.0898876		augustus_masked-scaffold174|size111072-processed-gene-0.16-mRNA-1			710	89.74
maker-scaffold64|size101290-snap-gene-0.124-mRNA-1	ef96	AKPMEKSPDAAGKAASILGAVLMPRYSCGGKCGNSGDCSATAPQPIMASGVVVIPSTGGSLSFCGLSTITSFLYSPDCHLRHAYHSLFDAPPEAQYG	MLLSNFFFVTMVSLAVAKPMEKSPDAAGKAASILGAVLMPRYSCGGKCGNSGDCSATAPQPIMASGVVVIPSTGGSLSFCGLSTITSFLYSPDCHLRHAYHSLFDAPPEAQYG	113	5	0.0442478
genemark-scaffold18|size159194-processed-gene-0.27-mRNA-1	ef48	AMPTLGSSNGIDSHENMLQTTNISCWDGIALDIDIIAGIETHFDQFCHSTKFPIRLAKSDALRETYDLGLAGEVSYFEAVNFLCDEPIEITAESCWSTIKDITATCQKAQGLPVGLMGSGAMALPCSYMSFDVSLQQ	MKTLAVLAALLRGIAAMPTLGSSNGIDSHENMLQTTNISCWDGIALDIDIIAGIETHFDQFCHSTKFPIRLAKSDALRETYDLGLAGEVSYFEAVNFLCDEPIEITAESCWSTIKDITATCQKAQGLPVGLMGSGAMALPCSYMSFDVSLQQ	152	6	0.0394737		maker-scaffold17|size326316-snap-gene-2.184-mRNA-3			224	85.29	Mycfi2_182968_fgenesh1_kg.5_#_86_#_4410710:1	Yes	Yes	157	47.89
snap_masked-scaffold257|size49098-processed-gene-0.27-mRNA-1	ef49	AQGPGELPMNEKHIMCRSGPGGSVGTLYTAHNLSRWPYNEGKGCAGILDTIKKHITVRMEEYRCEDDGFGDTFLSLSTEDGQQDVLSAALWEVYPDERCCTSCKRSLNDMAF	MQISSLLATTLAVMASAQGPGELPMNEKHIMCRSGPGGSVGTLYTAHNLSRWPYNEGKGCAGILDTIKKHITVRMEEYRCEDDGFGDTFLSLSTEDGQQDVLSAALWEVYPDERCCTSCKRSLNDMAF	128	6	0.046875							Mycfi2_199090_fgenesh1_pg.8_#_233	Yes	Yes	123	70.09
augustus_masked-scaffold144|size70492-processed-gene-0.57-mRNA-1	ef50	AVNYCQQNNIPQWQCDVCGGEISSTGPVQCSPFNATFDELKAGQPVGIYKSAKWQGFTVVAGGSSPLPHVEPYSKPNDASVGAGKFGIVTVGYSDGVAPGPPAQYPFGNLYSFHYACTVRNSSALAPQAVPGDCKITVKAQCKPTGDLINGQTKEFDYDVTYIPNMNNSMSFHQGDPARDAGYACSNYTFSAVDLLNLPVPDLLVDSVLYRTLRNR	MKDLKNFVALLSIGLLSGADAVNYCQQNNIPQWQCDVCGGEISSTGPVQCSPFNATFDELKAGQPVGIYKSAKWQGFTVVAGGSSPLPHVEPYSKPNDASVGAGKFGIVTVGYSDGVAPGPPAQYPFGNLYSFHYACTVRNSSALAPQAVPGDCKITVKAQCKPTGDLINGQTKEFDYDVTYIPNMNNSMSFHQGDPARDAGYACSNYTFSAVDLLNLPVPDLLVDSVLYRTLRNR	236	8	0.0338983							Mycfi2_200624_fgenesh1_pg.12_#_78	Yes	Yes	236	93.06			Zasce1|21483|gm1.5845_g
snap_masked-scaffold44|size117157-processed-gene-0.145-mRNA-1	ef51	AANSCTVGQTYCGKYLKNQGSGSLEVKIEQGWNNNEIRAALDNNPPKSIDLKSGGGIINNSVFLCKSAGGKNGGGGGGKGGNSNNKKLDWIAYCTSGCDSYSGNNGNDRCSG	MHFITMVIMLAAGCSAANSCTVGQTYCGKYLKNQGSGSLEVKIEQGWNNNEIRAALDNNPPKSIDLKSGGGIINNSVFLCKSAGGKNGGGGGGKGGNSNNKKLDWIAYCTSGCDSYSGNNGNDRCSG	127	7	0.0551181							Mycfi2_78973_Mycfi1.fgenesh1_pg.C_scaffold_5000536	Yes	Yes	137	56
augustus_masked-scaffold118|size80149-processed-gene-0.49-mRNA-1	ef56	GSSQYTITTKGCHGVSDGQANFWYTDDNQCMWGALWLTSPYVEGVKGHDITYNSICCVWDHGSGECFYNTHGSGSIHSKGDCRQDTAPCAVLKRAAGSSHSPTQGEQTTGAC	MAYIKFLSAALLPAVVFGSSQYTITTKGCHGVSDGQANFWYTDDNQCMWGALWLTSPYVEGVKGHDITYNSICCVWDHGSGECFYNTHGSGSIHSKGDCRQDTAPCAVLKRAAGSSHSPTQGEQTTGAC	129	8	0.0620155							Mycfi2_209460_estExt_fgenesh1_kg.C_10031	Yes	Yes	130	50.89			Clafu1|196026|scf7180000130884_G4910
maker-scaffold69|size169418-snap-gene-0.208-mRNA-1	ef110	SAQLRRRAPDVKQKWGHECIKQGDTCEPHDGNHDGKFDLAFCSYIH	MRVSTLATTLFALTAAASSAQLRRRAPDVKQKWGHECIKQGDTCEPHDGNHDGKFDLAFCSYIH	64	3	0.046875
maker-scaffold435|size35316-snap-gene-0.44-mRNA-1	ef77	AQYPAIAQGSNYESLACSKDHLCKAQGNGCIPHDTNNDGTYDSANCS	MRFSTLATLFALIAGALAQYPAIAQGSNYESLACSKDHLCKAQGNGCIPHDTNNDGTYDSANCS	64	4	0.0625		maker-scaffold83|size116823-snap-gene-0.131-mRNA-2			71	55
maker-scaffold909|size35657-snap-gene-0.18-mRNA-1	ef78	ASYWNCVTDPENDGVCVLGSNEQRLYCTYSHPCKTQGNGCTPIDTNNDGKNDAANCS	MRFSTLATLFALMTGAFASYWNCVTDPENDGVCVLGSNEQRLYCTYSHPCKTQGNGCTPIDTNNDGKNDAANCS	74	6	0.0810811		maker-scaffold83|size116823-snap-gene-0.131-mRNA-2			71	56.14
maker-scaffold15|size171114-snap-gene-0.250-mRNA-1	ef76	CDMTAKQCILGNNEAKLWCSGEHPCKQQGNGCIPHDRDGDGRYDYANCS	MRFSTLAALFALTNCDMTAKQCILGNNEAKLWCSGEHPCKQQGNGCIPHDRDGDGRYDYANCS	63	6	0.0952381		maker-scaffold83|size116823-snap-gene-0.131-mRNA-2			71	51.02
maker-scaffold145|size70203-augustus-gene-0.65-mRNA-1	ef74	AQGGGGVAQAQTWNCDLTSQKCIYGRFHIYNDLKCSDEHKCKTQGNGCIPKDSNGDGIWDYANCS	MRFSTLATLFALMVGAFAQGGGGVAQAQTWNCDLTSQKCIYGRFHIYNDLKCSDEHKCKTQGNGCIPKDSNGDGIWDYANCS	82	6	0.0731707		maker-scaffold83|size116823-snap-gene-0.131-mRNA-2			71	48.28
augustus_masked-scaffold45|size177584-processed-gene-0.81-mRNA-1	ef10	AAPPPFEDNALVGKRGVGAGACATYCIIWIEDPPVFAACVIGCAATGVPETDGLKPKTLENGTIVFE	MHFSSFLAGAISLTVALAAPPPFEDNALVGKRGVGAGACATYCIIWIEDPPVFAACVIGCAATGVPETDGLKPKTLENGTIVFE	84	4	0.047619		augustus_masked-scaffold33|size194707-processed-gene-0.6-mRNA-1	Yes	Yes	84	79.1	Mycfi2_179456_Genemark.10468_g			593	88.89
genemark-scaffold148|size69551-processed-gene-0.25-mRNA-1	ef12	AAIPTGTNGVDVCYCPSAGCVNGVCSTVGGPCCDDDFFNKKF	MHLLTLVIATLVTLANAAIPTGTNGVDVCYCPSAGCVNGVCSTVGGPCCDDDFFNKKF	58	6	0.103448		maker-scaffold154|size85577-snap-gene-0.106-mRNA-1	Yes	Yes	59	63.33
augustus_masked-scaffold830|size18102-processed-gene-0.7-mRNA-1	ef13	ALPKEQATQFCWWCGGGIPDAVIFNPYIYNPFAPFTIGCPNPFNPLCPQLGRLEPFCSDGDANGCYFARCRCAGAESATCDLLNSAYSNIVYDPFTGSCMDTNQRGIEFRGFSQYCAQAGGFVSGCVP	MQWSTIVALFAASVAALPKEQATQFCWWCGGGIPDAVIFNPYIYNPFAPFTIGCPNPFNPLCPQLGRLEPFCSDGDANGCYFARCRCAGAESATCDLLNSAYSNIVYDPFTGSCMDTNQRGIEFRGFSQYCAQAGGFVSGCVP	143	12	0.0839161		maker-scaffold65|size127157-augustus-gene-0.148-mRNA-1	Yes	Yes	143	73.44
maker-scaffold511|size30894-augustus-gene-0.32-mRNA-1	ef9	ADDPAYPYCRCDKNGDVADVRVTHTACDHFYYTDGGRYHDKSTYYPVNGCYNIGTGFVEVFADQCKVYPQYATGATCCADEQTCKSR	MKLLTIAATFLLSSLATADDPAYPYCRCDKNGDVADVRVTHTACDHFYYTDGGRYHDKSTYYPVNGCYNIGTGFVEVFADQCKVYPQYATGATCCADEQTCKSR	104	8	0.0769231		augustus_masked-scaffold302|size57126-processed-gene-0.5-mRNA-1	Yes	Yes	107	64.71
maker-scaffold1351|size9381-augustus-gene-0.7-mRNA-1	ef25	ASVDDISSRIHALNKGPGDMMFLGDDGVFRVFNSFGRVHKYIQFTNEELSILESGKPENEKKFMNTDGRDVEHEHCMNPHQHILPEFFRAQNIKRGALGKRIQLCSKAFCDFENPCTGTKLENQYCPCTAQTYGTCGT	MANLKFLLCMIFFATLGLASVDDISSRIHALNKGPGDMMFLGDDGVFRVFNSFGRVHKYIQFTNEELSILESGKPENEKKFMNTDGRDVEHEHCMNPHQHILPEFFRAQNIKRGALGKRIQLCSKAFCDFENPCTGTKLENQYCPCTAQTYGTCGT	156	8	0.0512821		maker-scaffold100|size105690-snap-gene-0.137-mRNA-1	Yes	Yes	149	54.96								Sepmu1|135224|estExt_Genemark1.C_9_t10037
augustus_masked-scaffold149|size69627-processed-gene-0.54-mRNA-1	ef32	CDEMSPAASILAQALEDMAAYDTPSPPAIQPAPVEGPSGNCNPSQERCGLTSDTRPNCEKKEDCYAYCENLLGRKEGTLVNCAGNFDPQHPETPVEEICSCYNADGLVDIVSDVIVAIGEVTCYTWVHGLAVTEDSLQVISKIPLPQFKAMGYVGKAMRVGNKIYAEGAKMGKCPNSFCPGYKFTVIDVEKLGEELGLLDRC	MLIIVTIAATMLLGASSVSCDEMSPAASILAQALEDMAAYDTPSPPAIQPAPVEGPSGNCNPSQERCGLTSDTRPNCEKKEDCYAYCENLLGRKEGTLVNCAGNFDPQHPETPVEEICSCYNADGLVDIVSDVIVAIGEVTCYTWVHGLAVTEDSLQVISKIPLPQFKAMGYVGKAMRVGNKIYAEGAKMGKCPNSFCPGYKFTVIDVEKLGEELGLLDRC	221	13	0.0588235		maker-scaffold138|size171720-snap-gene-0.148-mRNA-1	Yes	Yes	198	37.39								Aspni_NRRL3_1|8617|NRRL3_08617
maker-scaffold65|size104729-augustus-gene-0.126-mRNA-1	ef14	SWAVSFYTGLACNNDTQFNNTNYGGKGNGDCHLYTDNAQGKGNCTAVMNPKPQSAYIPKGTACCIGYWNECTYDKCYTKEKCINLRKGKEWETQHNDSWGVTFRCFDKKKKD	MKQTTLTTATTLILASLTPVHSWAVSFYTGLACNNDTQFNNTNYGGKGNGDCHLYTDNAQGKGNCTAVMNPKPQSAYIPKGTACCIGYWNECTYDKCYTKEKCINLRKGKEWETQHNDSWGVTFRCFDKKKKD	133	9	0.0676692		maker-scaffold88|size314801-augustus-gene-1.78-mRNA-1	Yes	Yes	133	92.86
maker-scaffold771|size45523-augustus-gene-0.29-mRNA-1	ef43	ALPTSKTTDETHVPSWCEGAAFPAIFPPTPAQHCCEGHAEACEGLPEKRAEEEPQIPEWCAHTSFLMVWPKTAAQLCCEGHHESCEEVTEKRDETPEQAKDVPGWCKDKVFIMIYPPTKEQQCCEGNQEACVGLAPN	MRGFTVATALALCSFSVNALPTSKTTDETHVPSWCEGAAFPAIFPPTPAQHCCEGHAEACEGLPEKRAEEEPQIPEWCAHTSFLMVWPKTAAQLCCEGHHESCEEVTEKRDETPEQAKDVPGWCKDKVFIMIYPPTKEQQCCEGNQEACVGLAPN	155	13	0.083871														Aspve1|81045|gm1.3513_g
maker-scaffold780|size19467-snap-gene-0.12-mRNA-1	ef97	ATEDACQTAGGSITGGGTDSVQVQHTLAYCVRAAHSVTTRYSALEPIMPNSTRNAENLQAHMTNAQV	MLPIRSLLALAYASLCLSVSATEDACQTAGGSITGGGTDSVQVQHTLAYCVRAAHSVTTRYSALEPIMPNSTRNAENLQAHMTNAQV	87	3	0.0344828
snap_masked-scaffold186|size71630-processed-gene-0.40-mRNA-1	ef11	AIPMPQSDTFDCPSDQQCALLTVQVTDKSPSITATNNTVITTIFTPQYIPFQDQYVDHLYLTGSISPDLDLNRVLCTPTWMYTDGTSQAGLSFGSTNSSSPLAVERSKIVSGVEVICNSD	MVSTKTIGAMLALAISTRAIPMPQSDTFDCPSDQQCALLTVQVTDKSPSITATNNTVITTIFTPQYIPFQDQYVDHLYLTGSISPDLDLNRVLCTPTWMYTDGTSQAGLSFGSTNSSSPLAVERSKIVSGVEVICNSD	138	4	0.0289855		augustus_masked-scaffold79|size130575-processed-gene-0.29-mRNA-1	Yes	Yes	138	88.33
maker-scaffold622|size25229-snap-gene-0.37-mRNA-1	ef16	AAPAALEAIQNVCTPACGSKTAACCSGDAPFGGVVAFEGNSCLDNVKPCE	MLDHLKCLASVMKYPLVLLSLLLAAATAAPAALEAIQNVCTPACGSKTAACCSGDAPFGGVVAFEGNSCLDNVKPCE	77	7	0.0909091		maker-scaffold197|size59752-augustus-gene-0.74-mRNA-1	Yes	Yes	90	84.38	Mycfi2_175052_Genemark.6064_g			286	79.49
snap_masked-scaffold709|size21793-processed-gene-0.11-mRNA-1	ef8	AQAEQNEFCRAALLRTLSRSSGLNPTSFLTPTMTLIGTSTNSRVKIPNEAFERFEAEFVRFFKLAVRWGDFGYQTGCRDKQAFGVGGSECERKLNTVAGSCPSRGMGYPSEIAENGCVLWKVEG	MSPNVLFRALLTFIIGFTCVIQSAVAQAEQNEFCRAALLRTLSRSSGLNPTSFLTPTMTLIGTSTNSRVKIPNEAFERFEAEFVRFFKLAVRWGDFGYQTGCRDKQAFGVGGSECERKLNTVAGSCPSRGMGYPSEIAENGCVLWKVEG	149	6	0.0402685		augustus_masked-scaffold13|size520568-processed-gene-2.22-mRNA-1	Yes	Yes	164	85.71								Zasce1|58549|fgenesh1_pg.37_#_63
augustus_masked-scaffold99|size84759-processed-gene-0.56-mRNA-1	ef15	GASLCLHYANGDSLCFSWTYTNGAGEATTRDEAELSGWRGGAEQKYHRQW	MELFEPLIMITLVLYFAYQLASGASLCLHYANGDSLCFSWTYTNGAGEATTRDEAELSGWRGGAEQKYHRQW	72	2	0.0277778		snap_masked-scaffold13|size520568-processed-gene-2.111-mRNA-1	Yes	Yes	85	73.47
maker-scaffold263|size47840-augustus-gene-0.66-mRNA-1	ef54	AMNGGFRYEALRPAIREKVQFAIRGTKPPPKQQTQKGTKQGTGTKPRTCNQNFADRRLHCGVGGQVICDPSTGKYHCKITNGDAACQDSGGVAGTWYTDSKGNICCQWSCSTPGKNGCEDANASNQKKEDCG	MKFTIILAIAGLALAMNGGFRYEALRPAIREKVQFAIRGTKPPPKQQTQKGTKQGTGTKPRTCNQNFADRRLHCGVGGQVICDPSTGKYHCKITNGDAACQDSGGVAGTWYTDSKGNICCQWSCSTPGKNGCEDANASNQKKEDCG	146	10	0.0684932							Mycfi2_185898_fgenesh1_pm.1_#_1607	Yes	Yes	162	31.75			Cerzm1|86189|fgenesh1_pg.20_#_135
augustus_masked-scaffold666|size23142-processed-gene-0.21-mRNA-1	ef26	AWGIAFYTGANCNQDEHFDSAMYSGDSTKISQCLEVGEPGENCKWYTHEGTQVAECTAPNDYTNSFYWSIGSICGVGFEDRHDCYFNEFDWVAQVCYKVTDLPDWAFHGQALTFQCRDREDDRLLDVVPYIPMGAVNITVP	MVRISSSSIAIIGALLAPLASAWGIAFYTGANCNQDEHFDSAMYSGDSTKISQCLEVGEPGENCKWYTHEGTQVAECTAPNDYTNSFYWSIGSICGVGFEDRHDCYFNEFDWVAQVCYKVTDLPDWAFHGQALTFQCRDREDDRLLDVVPYIPMGAVNITVP	162	8	0.0493827		maker-scaffold16|size263423-augustus-gene-1.247-mRNA-1	Yes	Yes	162	91.49	Mycfi2_198863_fgenesh1_pg.8_#_6	Yes	Yes	148	76.6			Aciri1_meta|527006|CE333264_4121
augustus_masked-scaffold688|size22288-processed-gene-0.8-mRNA-1	ef3	ALPANNQPDGLIPDWALSQARTFANAHWTEATFRVDINGQDYYSPATQPTTISWANYAAYCRAYGNYLCSLRYTQYCGGQPNNFDPYARRPTYWQDPNYYNAVANAWRNPADFYGARRVDPYTGQVFNGGLQTCTVDEESGGQTCVA	MKFSAAATFAFLASLTSALPANNQPDGLIPDWALSQARTFANAHWTEATFRVDINGQDYYSPATQPTTISWANYAAYCRAYGNYLCSLRYTQYCGGQPNNFDPYARRPTYWQDPNYYNAVANAWRNPADFYGARRVDPYTGQVFNGGLQTCTVDEESGGQTCVA	164	5	0.0304878		augustus_masked-scaffold83|size116823-processed-gene-0.32-mRNA-1	Yes	Yes	165	78.38	Mycfi2_212087_estExt_fgenesh1_kg.C_70215	Yes	Yes	162	64.19
augustus_masked-scaffold82|size104484-processed-gene-0.118-mRNA-1	ef5	AVALPHPEAVALVPADNINELEARDPQIGIGIGVDVNVQLQADISAATTVVKQQCTNWSCGCQEFQTCFTKVCDQYNYSDEVVSGLKSAFKISASVSVGVGVGVDISSYKKAVLGYCKPLTNDCFESYCAQQGYSTDIIAQLRIELNLDVSVGS	MQFSYISAVLATMALSNAVALPHPEAVALVPADNINELEARDPQIGIGIGVDVNVQLQADISAATTVVKQQCTNWSCGCQEFQTCFTKVCDQYNYSDEVVSGLKSAFKISASVSVGVGVGVDISSYKKAVLGYCKPLTNDCFESYCAQQGYSTDIIAQLRIELNLDVSVGS	171	8	0.0467836		maker-scaffold75|size131321-augustus-gene-0.143-mRNA-1	Yes	Yes	162	71.71	Mycfi2_211533_estExt_fgenesh1_kg.C_50130	Yes	Yes	162	67.53
maker-scaffold305|size43289-augustus-gene-0.25-mRNA-1	ef4	AAPTSPASYGGDACDGLKKAYTDCKAIQDHDYDLWQAAIKYEALQKSQYETCKKLEAKYEADYKSCGKPEQDAKKAYDAAKKAEDAAKKEYQSCESKKQPEYKKKWDDAKYASKQAYDAWKACDCDDKEAKYEKQVALCKKEGQEWKAAWEKNAAAEKELHKQEGICNWKKNQFEDCEKKEAAKAKKPSGYTKPKGY	MKFTLIATAAFVAGAIAAPTSPASYGGDACDGLKKAYTDCKAIQDHDYDLWQAAIKYEALQKSQYETCKKLEAKYEADYKSCGKPEQDAKKAYDAAKKAEDAAKKEYQSCESKKQPEYKKKWDDAKYASKQAYDAWKACDCDDKEAKYEKQVALCKKEGQEWKAAWEKNAAAEKELHKQEGICNWKKNQFEDCEKKEAAKAKKPSGYTKPKGY	213	10	0.0469484		augustus_masked-scaffold92|size167589-processed-gene-0.0-mRNA-1	Yes	Yes	170	63.96	Mycfi2_87246_Mycfi1.estExt_fgenesh1_pg.C_60199	Yes	Yes	211	76.65
maker-scaffold521|size30190-augustus-gene-0.33-mRNA-1	ef6	ASPLDLGAQAPSAQEIMDQASAFAKAQCGKIPDAAMIKAAQGLKTTYSTYAYCQPQYNSFPCADSCDNGPQPWGYWDYFNAYCYQQYPTQYEVWNNWCFNPTIQVNTCSGLLGCLLQL	MQFKAIIIALAAVGSAVASPLDLGAQAPSAQEIMDQASAFAKAQCGKIPDAAMIKAAQGLKTTYSTYAYCQPQYNSFPCADSCDNGPQPWGYWDYFNAYCYQQYPTQYEVWNNWCFNPTIQVNTCSGLLGCLLQL	135	8	0.0592593		maker-scaffold8|size521809-augustus-gene-4.146-mRNA-1	Yes	Yes	133	67.83	Mycfi2_86999_Mycfi1.estExt_fgenesh1_pg.C_50093	Yes	Yes	133	53.45
maker-scaffold64|size101290-augustus-gene-0.104-mRNA-1	ef44	AAPSRKASYGQPGSNGGSSGNNGGNGGGNGNNGNNGGNSGNENSGENGSGNNTGKDNDKGNSLTPPQSGSVRVCNGGWTPQCCATNVLGVAGVDCSAVPDTITSRTNFAKQCSDQGLSSSCCLIPVLGQGLVCQRS	MQFSLVVLTLATLAVAAPSRKASYGQPGSNGGSSGNNGGNGGGNGNNGNNGGNSGNENSGENGSGNNTGKDNDKGNSLTPPQSGSVRVCNGGWTPQCCATNVLGVAGVDCSAVPDTITSRTNFAKQCSDQGLSSSCCLIPVLGQGLVCQRS	151	8	0.0529801														Cerzm1|82125|fgenesh1_pg.4_#_413	KOG0921	Dosage compensation complex, subunit MLE [Transcription].	PF06766(Fungal hydrophobin)	IPR010636(Cerato-ulmin hydrophobin family)		GO:0005576(extracellular region)		O94196	Magnaporthe grisea	MHP1	Reduced virulence
augustus_masked-scaffold257|size49098-processed-gene-0.21-mRNA-1	ef27	ALQGGSFSNGVAPIPQSALDPNQTFDTSHEQGPDPDEAYCYLCMGCWAKQNGALVISYNVHIGFAYSSGHQFNNGNGLQDQCTNIFWELEHRTGAISMWKCNADAFTDRTTLHFNNIVGQGGDLSDELNKFYPDVAAQNQFNCPDK	MRFILAIAILIGAAVVNALQGGSFSNGVAPIPQSALDPNQTFDTSHEQGPDPDEAYCYLCMGCWAKQNGALVISYNVHIGFAYSSGHQFNNGNGLQDQCTNIFWELEHRTGAISMWKCNADAFTDRTTLHFNNIVGQGGDLSDELNKFYPDVAAQNQFNCPDK	163	6	0.0368098		maker-scaffold1|size577541-augustus-gene-3.79-mRNA-1	Yes	Yes	165	89.12	Mycfi2_79619_Mycfi1.fgenesh1_pg.C_scaffold_7000222	Yes	Yes	159	82.73
augustus_masked-scaffold269|size46555-processed-gene-0.12-mRNA-1	ef17	CVPRPQVAHEAQVLSAINGFKSSITSDPKGITKSWGGGGAPAKNNFGTKTNNFGKFGGSKLATGGGGGGGKGGGGGGGGCSGPIYGNGPYCQPGGQYYTPGQPPPSETFEGPPSSPPGSPPSEYEYEYDTPADTPADNEPTGGNIGGGCLQPGGVC	MAPVASYLALGFLFANAALCVPRPQVAHEAQVLSAINGFKSSITSDPKGITKSWGGGGAPAKNNFGTKTNNFGKFGGSKLATGGGGGGGKGGGGGGGGCSGPIYGNGPYCQPGGQYYTPGQPPPSETFEGPPSSPPGSPPSEYEYEYDTPADTPADNEPTGGNIGGGCLQPGGVC	175	5	0.0285714		augustus_masked-scaffold15|size278387-processed-gene-1.64-mRNA-1		Yes	207	50									KOG0037	Ca2+-binding protein, EF-Hand protein superfamily [Signal transduction mechanisms].
genemark-scaffold856|size17260-processed-gene-0.1-mRNA-1	ef41	CLDIQMFSGPGCTDASWKVSNLPAHFCLQTLPIIYSSPEMSAEFFGVEPWVLVYAYNGTAGSGPCDYKNVKKTFSATGGLVPCFDSFQYAAFVWDYYDPNLGNRETQEMKCEGVKGPDSITLVDGTEIDLIGMEDEERDELWELAVKGKVKGDLPAKFADFMRE	MHSLHHLMLLLGLTPLAHCLDIQMFSGPGCTDASWKVSNLPAHFCLQTLPIIYSSPEMSAEFFGVEPWVLVYAYNGTAGSGPCDYKNVKKTFSATGGLVPCFDSFQYAAFVWDYYDPNLGNRETQEMKCEGVKGPDSITLVDGTEIDLIGMEDEERDELWELAVKGKVKGDLPAKFADFMRE	182	6	0.032967		augustus_masked-scaffold4|size849421-processed-gene-6.1-mRNA-1		Yes	189	60								Dotse1|139477|e_gw1.11.1084.1
maker-scaffold581|size47368-augustus-gene-0.51-mRNA-1	ef46	ALPNGGGEPAYGDGGYGKPDCITKSTCKAVYHTKTKTVPYQHTKTITTTKYTPVTYTSEEKQYITVTDFVNKVYNVTKTVPHTTTITKPVVHSSVVCKTSYTTKYKTTCLTTKTPSVCPETKKIPKTSTSCKTVPTVITTSKPCPTTTTSVCTESSTTVCTETSKECHPYTTCASSDKGYPTHEPKPKYGDEGKEQ	MQFLAPLLAIAGIVAALPNGGGEPAYGDGGYGKPDCITKSTCKAVYHTKTKTVPYQHTKTITTTKYTPVTYTSEEKQYITVTDFVNKVYNVTKTVPHTTTITKPVVHSSVVCKTSYTTKYKTTCLTTKTPSVCPETKKIPKTSTSCKTVPTVITTSKPCPTTTTSVCTESSTTVCTETSKECHPYTTCASSDKGYPTHEPKPKYGDEGKEQ	211	11	0.0521327							Mycfi2_178997_Genemark.10009_g			337	61.11			Zasce1|59038|fgenesh1_pg.40_#_120
augustus_masked-scaffold383|size37853-processed-gene-0.23-mRNA-1	ef60	SAPVQDNKHEQDSADLLPPPNANLRKPEENYGFETLTERDVEYFLIKASDLHFETGRPTIISARDPANNKFISYETLQGNSVPCSRSGATFYNCRPGAQANPYTRPCSAAEQCRGGK	MKANTIILAFLTAVAYSAPVQDNKHEQDSADLLPPPNANLRKPEENYGFETLTERDVEYFLIKASDLHFETGRPTIISARDPANNKFISYETLQGNSVPCSRSGATFYNCRPGAQANPYTRPCSAAEQCRGGK	133	4	0.0300752																	PF05498(Rapid ALkalinization Factor (RALF))	IPR008801(Rapid ALkalinization Factor)
augustus_masked-scaffold316|size42263-processed-gene-0.21-mRNA-1	ef64	AAPAAQAPGQSAQSGSGSGHEGGEGKGSTAIGNGNTKTNSESNICSNQGNAAFCCNTVNNNAGGLLSLLGLNGLGGGSCTGLTGGNSCSTGTVMCCPNSAVTNNVGLIPISIPITLASSQCSTGDQSIVGVLG	MQFTTAFFAVLATGALAAPAAQAPGQSAQSGSGSGHEGGEGKGSTAIGNGNTKTNSESNICSNQGNAAFCCNTVNNNAGGLLSLLGLNGLGGGSCTGLTGGNSCSTGTVMCCPNSAVTNNVGLIPISIPITLASSQCSTGDQSIVGVLG	149	8	0.0536913		maker-scaffold248|size57503-snap-gene-0.51-mRNA-1			186	94.23	Mycfi2_171629_Genemark.2641_g			324	56.56
maker-scaffold73|size93976-snap-gene-0.121-mRNA-1	ef67	ASPIIETREAQLDGALLCPLLGTPLCAPQCRLITGADGQCAPNGSELSEEDSAYVVDASAEKRITVLAHFLILHLAHHVASSLRLPCYYDTEVYNSSRIRKLDRLSRPTLPDLSWILFDFSRCLGKTWHSEDSWWHHEQSGS	MQLQNPVAVLLAWLTFAAASPIIETREAQLDGALLCPLLGTPLCAPQCRLITGADGQCAPNGSELSEEDSAYVVDASAEKRITVLAHFLILHLAHHVASSLRLPCYYDTEVYNSSRIRKLDRLSRPTLPDLSWILFDFSRCLGKTWHSEDSWWHHEQSGS	160	6	0.0375
maker-scaffold40|size120193-snap-gene-0.161-mRNA-1	ef73	ARTLDSGKDDPPSPQDEYDSRYWITVMPYLGTGCDPSTPLPNSAIIHRSFNTHDNYVTDGGCRPVQAGDLVGSVQIIGGEKCRVSLQL	MVKSYSRLLTTFLLFLSTYARTLDSGKDDPPSPQDEYDSRYWITVMPYLGTGCDPSTPLPNSAIIHRSFNTHDNYVTDGGCRPVQAGDLVGSVQIIGGEKCRVSLQL	107	3	0.0280374		snap_masked-scaffold5|size423481-processed-gene-2.99-mRNA-1			157	95.29
snap_masked-scaffold285|size44908-processed-gene-0.59-mRNA-1	ef80	AAENAAHTPNVVDANGANGASDACLTAWQNSGAMNKGATEETKNKAGCALKKCWGGQNWDQKTQEACAESEKLGWKTPKDFLVMIASSSSQLTTESQAVEKHVDMI	MQFKVLALITLAATAFAAENAAHTPNVVDANGANGASDACLTAWQNSGAMNKGATEETKNKAGCALKKCWGGQNWDQKTQEACAESEKLGWKTPKDFLVMIASSSSQLTTESQAVEKHVDMI	122	4	0.0327869		maker-scaffold7|size340193-augustus-gene-1.147-mRNA-3			105	50
maker-scaffold12|size177688-snap-gene-0.267-mRNA-1	ef81	AYYNCELPTDVQPYGTCVGNGGDAGSYTCTPEMDVNRSTSVLRIVRREEA	MSYFLQIQAQTRIHIMRFSILSVLYLASNAAAYYNCELPTDVQPYGTCVGNGGDAGSYTCTPEMDVNRSTSVLRIVRREEA	81	3	0.037037		maker-scaffold85|size116477-snap-gene-0.157-mRNA-1			104	52.94
maker-scaffold182|size60837-snap-gene-0.70-mRNA-1	ef86	AQMHSQLTILSLETSPSVILPPILHSSHSTTTSSPAIYVTVRVLQLLASFRRRVKLKTRARTNEEAAAAQNKEACQDFEKHSFAKINRCSSIASRRKVTCDGAVTTAVLEPRELPSDRIARILDVAKSQKRFLAGRSELAVHRHPLRQLAQLLVQVNDLCSTQFDTRVHLLAWGHLRICRGDEVQEAAVDELALANLVHLLLCLQNQLTTLTIERCIEELLQHVEDCQ	MLFTVVGLSEVVLVCMAQMHSQLTILSLETSPSVILPPILHSSHSTTTSSPAIYVTVRVLQLLASFRRRVKLKTRARTNEEAAAAQNKEACQDFEKHSFAKINRCSSIASRRKVTCDGAVTTAVLEPRELPSDRIARILDVAKSQKRFLAGRSELAVHRHPLRQLAQLLVQVNDLCSTQFDTRVHLLAWGHLRICRGDEVQEAAVDELALANLVHLLLCLQNQLTTLTIERCIEELLQHVEDCQ	244	9	0.0368852														Zasce1|27564|gm1.11926_g
augustus_masked-scaffold6|size233536-processed-gene-1.86-mRNA-1	ef87	ADHCTPDTPTLILGGNGGCYNKNGDLLAYCDSSAACPEDGAKCTVYDAIPFPAAKCGE	MHSLLHALSVMFAYIACVYADHCTPDTPTLILGGNGGCYNKNGDLLAYCDSSAACPEDGAKCTVYDAIPFPAAKCGE	77	7	0.0909091
maker-scaffold1109|size12527-snap-gene-0.21-mRNA-1	ef88	AVPLLLLPPVVLTAPALADAVAEDPPPAFCEPSPLRPGPSPAPFFMYFSAPVGIAGRAEPVKGLVSQLSPWSGQFWTLPSVEYPPPLLGSETFANADCKYENCWPTGLTSLPEMVTIP	MAKHAKNGAMSVLANCMAFAALDAVPLLLLPPVVLTAPALADAVAEDPPPAFCEPSPLRPGPSPAPFFMYFSAPVGIAGRAEPVKGLVSQLSPWSGQFWTLPSVEYPPPLLGSETFANADCKYENCWPTGLTSLPEMVTIP	141	4	0.0283688
maker-scaffold25|size154618-snap-gene-0.194-mRNA-1	ef89	AGLLPPDSQQLALPMLALLLRRCLRTTANVDASSLECAMIRRPQQAAVGASLASVSAPDTVRHGSLQLACTWKRPRMGSAALFREQSSTDFKVPHRTQQAMRVACASWRMRRHPTHSSQFGGGMAARQTQEMRKCVSWAVEGGARSMTPCRDDTPFRLTRLTGFVLQGSKWEVIAFVLALDTCGSRASRRLHPNVSRRFAPKSGGCQIYQP	MVHRCCRELHTWSRRRRSLAIVAMLLLDAAAAGLLPPDSQQLALPMLALLLRRCLRTTANVDASSLECAMIRRPQQAAVGASLASVSAPDTVRHGSLQLACTWKRPRMGSAALFREQSSTDFKVPHRTQQAMRVACASWRMRRHPTHSSQFGGGMAARQTQEMRKCVSWAVEGGARSMTPCRDDTPFRLTRLTGFVLQGSKWEVIAFVLALDTCGSRASRRLHPNVSRRFAPKSGGCQIYQP	242	10	0.0413223
maker-scaffold91|size87413-augustus-gene-0.72-mRNA-1	ef90	AAPAPDAGADLEKRSCVPCPAYCYNDLGKPSGWSCAKSTVSAPTRTAGRETHEPCSATPARPGTLTASVAVKGSDAGQK	MKITLSLFLASLALAAPAPDAGADLEKRSCVPCPAYCYNDLGKPSGWSCAKSTVSAPTRTAGRETHEPCSATPARPGTLTASVAVKGSDAGQK	93	5	0.0537634
maker-scaffold983|size50924-augustus-gene-0.10-mRNA-1	ef91	AADCKETADGQAECGGYLSSQPYTWQCVPNAKDPSMKYGPPNNNCKYLSGDSSSKYYCCVNGPTTRNPPF	MHLFQLLTLCALTSTAAAADCKETADGQAECGGYLSSQPYTWQCVPNAKDPSMKYGPPNNNCKYLSGDSSSKYYCCVNGPTTRNPPF	87	7	0.0804598
genemark-scaffold722|size21494-processed-gene-0.1-mRNA-1	ef93	AVLVIVAVDRTCEDVLIQLTFDLSLTKDRSLATCIQALMLEFSLQLLCEDVRFGLGRPGCFPIEGGEINLVVLHDYFMLHLHQYHTTCAAVQLNGCAQDNSPWYLHMSPNRDESKMRWQSTGLPQLQPLLLCPAVPASRSCVDVTHHPSQYASLNRSPEDCQDPPATR	MAVIVLLMVLVLRQLVDAVLVIVAVDRTCEDVLIQLTFDLSLTKDRSLATCIQALMLEFSLQLLCEDVRFGLGRPGCFPIEGGEINLVVLHDYFMLHLHQYHTTCAAVQLNGCAQDNSPWYLHMSPNRDESKMRWQSTGLPQLQPLLLCPAVPASRSCVDVTHHPSQYASLNRSPEDCQDPPATR	185	9	0.0486486
maker-scaffold367|size38882-snap-gene-0.69-mRNA-1	ef95	NGIVCAVFTAEKVNSCAIALSVTCKAGHRSSRASLGSLTIIEFEGSSRYWDSEHGLSSLGLSIDEVCLGVGSSTNLTCGSSQRIIRPLFLSYGLDNAVVDVQ	MKGFMLSMFAALVCQRVVDNGIVCAVFTAEKVNSCAIALSVTCKAGHRSSRASLGSLTIIEFEGSSRYWDSEHGLSSLGLSIDEVCLGVGSSTNLTCGSSQRIIRPLFLSYGLDNAVVDVQ	121	6	0.0495868
maker-scaffold909|size35657-augustus-gene-0.14-mRNA-1	ef98	GLPSRRISPRFSIRGEPQFECYVITCDPFGDGNEQCTQWEGCSSGCSETSSTCLD	MKCASAVAAWFVFISQVAGLPSRRISPRFSIRGEPQFECYVITCDPFGDGNEQCTQWEGCSSGCSETSSTCLD	73	7	0.0958904
maker-scaffold31|size172222-augustus-gene-0.190-mRNA-1	ef99	ALGPPGLSDNIIRRWDPNNILDVGEMTKRGAPPPWGKPPSKGPPTGAPPTGAPPPWGKKGPPTGAPPTGAPPPGGKKAPPTGAPPPGGKKPDPWAASDGDCASKGQGQCCCVQKTSTSSCTCCSGAGKKCTHNEKGGETGGCASACNS	MKLASIPAFLLALTSVAALGPPGLSDNIIRRWDPNNILDVGEMTKRGAPPPWGKPPSKGPPTGAPPTGAPPPWGKKGPPTGAPPTGAPPPGGKKAPPTGAPPPGGKKPDPWAASDGDCASKGQGQCCCVQKTSTSSCTCCSGAGKKCTHNEKGGETGGCASACNS	165	10	0.0606061															KOG1924	RhoA GTPase effector DIA/Diaphanous [Signal transduction mechanisms, Cytoskeleton].
maker-scaffold529|size29889-augustus-gene-0.26-mRNA-1	ef103	AAPQNAGTGNLPSNRCNARAVTGNQVVQGTAPIWNDCYHLADQFHKGVFFSKSIKVASKYEQRYQTCGFSITGKAGNFMLGTNDAADLIRSTANDLGPKSGAYQTGFVPCDTPGTAGGDYGRKTGWTIGNLDAPGPKNG	MQLPTTLSVLTMLVLSTVAAPQNAGTGNLPSNRCNARAVTGNQVVQGTAPIWNDCYHLADQFHKGVFFSKSIKVASKYEQRYQTCGFSITGKAGNFMLGTNDAADLIRSTANDLGPKSGAYQTGFVPCDTPGTAGGDYGRKTGWTIGNLDAPGPKNG	157	4	0.0254777														Seppo1|36449|fgenesh1_pg.10_#_62			PF14856(Pathogen effector; putative necrosis-inducing factor)	IPR029226(Ecp2 effector protein)
genemark-scaffold119|size80015-processed-gene-0.16-mRNA-1	ef104	AAEAQCILMGAFMFGVLPSHHALSTLPSPSIEAQRLPSVAYMVEADCAPVSLDRVRERAITAVSHSSAKGASTPLKHKRSLA	MDHGRALCMAFVPGSMLTLLLAAEAQCILMGAFMFGVLPSHHALSTLPSPSIEAQRLPSVAYMVEADCAPVSLDRVRERAITAVSHSSAKGASTPLKHKRSLA	103	3	0.0291262
genemark-scaffold162|size64062-processed-gene-0.6-mRNA-1	ef105	GTKLVPEHPSHLPRTTSLCTSRRAPESPRLFGRTRRPDVVRWPPNLGTSQNLHVDEGIQNPKPVEKTLMLISICECKPRCSPLNMDASSRDNPDLVVGNLGWRSGYESTPDDQHTVTVGLRPCNRSYESKLTRVPTSDTG	MLSFGFKHGMLVHPCLLVAQIASAAGTKLVPEHPSHLPRTTSLCTSRRAPESPRLFGRTRRPDVVRWPPNLGTSQNLHVDEGIQNPKPVEKTLMLISICECKPRCSPLNMDASSRDNPDLVVGNLGWRSGYESTPDDQHTVTVGLRPCNRSYESKLTRVPTSDTG	165	6	0.0363636
maker-scaffold156|size66297-snap-gene-0.49-mRNA-1	ef106	CATLQHDLLDKPILSAVLVAVVEVGVHVRNLVIMLGVLVADVVIYVNIADEEFEWCC	MRILLMIFLLTSIASCATLQHDLLDKPILSAVLVAVVEVGVHVRNLVIMLGVLVADVVIYVNIADEEFEWCC	72	3	0.0416667
maker-scaffold165|size68253-augustus-gene-0.42-mRNA-1	ef107	AAPAEYSLILEREANEDIIDALSAGGEISNACKGKNKPCSIDGHANGKFAAKCTHWTS	MKVAPSIAIFAAFMAPVAFAAPAEYSLILEREANEDIIDALSAGGEISNACKGKNKPCSIDGHANGKFAAKCTHWTS	77	3	0.038961
maker-scaffold250|size49660-snap-gene-0.66-mRNA-1	ef108	AQLSYSFDCAYGGYICKPCFNFGFWLVPHQFKKPIIVRLGLSCGGGL	MPSLQSTIILLTSALTATVTAQLSYSFDCAYGGYICKPCFNFGFWLVPHQFKKPIIVRLGLSCGGGL	67	4	0.0597015
maker-scaffold53|size109532-snap-gene-0.149-mRNA-1	ef109	TCPVSPHQHLASVDIPLEPGDRSRIPRKTTPTLFCACRRKQQFLENIQ	MQGGLISSSLLLVTIALTCPVSPHQHLASVDIPLEPGDRSRIPRKTTPTLFCACRRKQQFLENIQ	65	3	0.0461538

## Sheet: P. eumusae
mRNA	short name	Mature protein sequence	Full protein sequence	Protein length	Cysteine count	Cysteine percent of full protein	Known effector	BLASTP Hit with Pmus	BLASTP Hit with Pmus (Effector?)	BLASTP Hit with Pmus (Sp?)	BLASTP Hit Pmus Protein length	BLASTP Hit Pmus Protein Identity	BLASTP Hit with Pfij	BLASTP Hit with Pfij (Effector?)	BLASTP Hit with Pfij (SP?)	BLASTP Hit Pfij Protein length	BLASTP Hit Pfij Protein Identity	BLASTP Hit with NCBI nr database (Accession number)	BLASTP Hit with NCBI nr database (description)	BLASTP Hit with JGI 406 fungal species	RPSblast Hit with KOG	RPSblast Hit with KOG (description)	pfam_term	interpro_term	GO_MF	GO_CC	GO_BP	BLASTP Hit with PHI	BLASTP Hit with PHI (species)	BLASTP Hit with PHI (homolog)	BLASTP Hit with PHI (type)
maker-scaffold112|size93109-snap-gene-0.115-mRNA-1	ef98	WTMAIYDTTDCAQDTTSYYSLEGDATSEGSAGCISLPNTIPGDVSYCGWFTNGGSTGPGACSSGTFTRPSSFNLRSGGQCAVYNGEGCSGTVSSITANSCGFANSGNWGSMKCWNV	MQFTTAAGLLLALSAAANAWTMAIYDTTDCAQDTTSYYSLEGDATSEGSAGCISLPNTIPGDVSYCGWFTNGGSTGPGACSSGTFTRPSSFNLRSGGQCAVYNGEGCSGTVSSITANSCGFANSGNWGSMKCWNV	135	8	0.0592593												XP_002145614.1	conserved hypothetical protein [Talaromyces marneffei ATCC 18224]_x0001_gb|EEA25067.1| conserved hypothetical protein [Talaromyces marneffei ATCC 18224]	Sepmu1|91280|estExt_Genewise1.C_9_t20353
maker-scaffold67|size211127-augustus-gene-0.92-mRNA-1	ef19	GPLEKRQDDTGCTFHIDLVNDCQKMYGGYWDICKNATNTFDIPDCNGETGKKKICEYYLVEDCKKTYGGCYNDGDPEPTFEKPTCP	MVGVKQVFLAATLSVLALAGPLEKRQDDTGCTFHIDLVNDCQKMYGGYWDICKNATNTFDIPDCNGETGKKKICEYYLVEDCKKTYGGCYNDGDPEPTFEKPTCP	105	8	0.0761905		genemark-scaffold444|size34573-processed-gene-0.8-mRNA-1		Yes	690	76.47	Mycfi2_85323_Mycfi1.fgenesh1_pg.C_scaffold_45000029	Yes	Yes	107	66.27	EME43544.1	hypothetical protein DOTSEDRAFT_35785 [Dothistroma septosporum NZE10]	Clafu1|190086|scf7180000130309_G2812
maker-scaffold352|size25523-augustus-gene-0.7-mRNA-1	ef96	TAIALSNDNMPPQPKPHGTHDVWHHPVGTDKAEDGWCTHVQCDVDGKYETWLTQETCTANGFNYHEEGHCWNNDQQYMNFDQFNKDCQVHAHNGWTEPVWHLIGGWRNEIVKRDSGVGAYCFTD	MQPKPLTILSYTSFLCMLTSVSGTAIALSNDNMPPQPKPHGTHDVWHHPVGTDKAEDGWCTHVQCDVDGKYETWLTQETCTANGFNYHEEGHCWNNDQQYMNFDQFNKDCQVHAHNGWTEPVWHLIGGWRNEIVKRDSGVGAYCFTD	147	7	0.047619							Mycfi2_173885_Genemark.4897_g			960	98.65	XP_003854558.1	hypothetical protein MYCGRDRAFT_91471 [Zymoseptoria tritici IPO323]_x0001_gb|EGP89534.1| hypothetical protein MYCGRDRAFT_91471 [Zymoseptoria tritici IPO323]	Sepmu1|147759|estExt_fgenesh1_kg.C_2_t20405
augustus_masked-scaffold2|size541631-processed-gene-2.39-mRNA-1	ef52	ATQDATIQPVPACTKTHTPTSFSACDTIAGVTSTSYTDCGGCALATETSPRCKRYPATDYDLTTTETACAPSTTQGFETQVKRQDEDGPISVPATCFTYVTTTTNSFGGDCTPLPTTTASLDCGGCGLVTITETKEFGNGACPTETAKTSLVCAPSAAKI	MSSFTSTTVMAALMAALAATQDATIQPVPACTKTHTPTSFSACDTIAGVTSTSYTDCGGCALATETSPRCKRYPATDYDLTTTETACAPSTTQGFETQVKRQDEDGPISVPATCFTYVTTTTNSFGGDCTPLPTTTASLDCGGCGLVTITETKEFGNGACPTETAKTSLVCAPSAAKI	178	12	0.0674157		maker-scaffold79|size151910-snap-gene-0.170-mRNA-2			232	32.86						EMF10071.1	hypothetical protein SEPMUDRAFT_110468 [Sphaerulina musiva SO2202]	Penla1|371655|fgenesh1_pg.3_#_1011
maker-scaffold181|size74808-augustus-gene-0.68-mRNA-1	ef75	HGYYQTPAPRMPGEAYSAACGEQAFNMMSSDINGNIQGLESLVANQDDYDASKCNLWMCKGMKFDDNTANVHSFSAGEEIPMYFQIVAPHTGYANVSVVDTATNSILAANLTSWDEYASTSVQMKTEWQNFTVTMPPTLSGKCATAGECVIQMHWNAPPPVDQTYQSCIDFTLAGSSGSKRSHARDFS	MKSVAAVSALVGLVAAHGYYQTPAPRMPGEAYSAACGEQAFNMMSSDINGNIQGLESLVANQDDYDASKCNLWMCKGMKFDDNTANVHSFSAGEEIPMYFQIVAPHTGYANVSVVDTATNSILAANLTSWDEYASTSVQMKTEWQNFTVTMPPTLSGKCATAGECVIQMHWNAPPPVDQTYQSCIDFTLAGSSGSKRSHARDFS	204	6	0.0294118							Mycfi2_83246_Mycfi1.fgenesh1_pg.C_scaffold_18000075		Yes	186	81.91	EMF16096.1	hypothetical protein SEPMUDRAFT_147759 [Sphaerulina musiva SO2202]	Melva1|578495|gm1.3800_g			PF03067(Chitin binding domain)	IPR004302(Chitin-binding, domain 3)		GO:0019028(viral capsid)
maker-scaffold231|size53212-augustus-gene-0.52-mRNA-1	ef41	DMQIYSVLNTPLGGGGAAEGYKFYSSQPDCNAPGNAIFHAATDDASSGGVRCKGCNGDQAIADWEIAEFEWNINEGHFTVYSPDYTITPADGSASRGTCRRDSGHDYNCPVAGPLGQESGVRVFICETDLDGIE	MLPILTISSLMAAGTALADMQIYSVLNTPLGGGGAAEGYKFYSSQPDCNAPGNAIFHAATDDASSGGVRCKGCNGDQAIADWEIAEFEWNINEGHFTVYSPDYTITPADGSASRGTCRRDSGHDYNCPVAGPLGQESGVRVFICETDLDGIE	152	6	0.0394737		maker-scaffold179|size61195-augustus-gene-0.83-mRNA-2			189	93.28	Mycfi2_76580_Mycfi1.fgenesh1_pg.C_scaffold_1001455		Yes	132	90.24	XP_003848339.1	hypothetical protein MYCGRDRAFT_106106 [Zymoseptoria tritici IPO323]_x0001_gb|EGP83315.1| hypothetical protein MYCGRDRAFT_106106 [Zymoseptoria tritici IPO323]	Zasce1|56724|fgenesh1_pg.26_#_167
augustus_masked-scaffold15|size278387-processed-gene-0.15-mRNA-1	ef105	SPVAEPVPVDLAEAATYKITCTGGLDPDSRCKNGKKQDGCRCDSKGTYLCDPSSLKNDQCKKCGCTKA	MKTTQYGVLIAGLLSTFAMASPVAEPVPVDLAEAATYKITCTGGLDPDSRCKNGKKQDGCRCDSKGTYLCDPSSLKNDQCKKCGCTKA	88	8	0.0909091												KGO38857.1	hypothetical protein PEXP_049730 [Penicillium expansum]_x0001_gb|KGO59177.1| hypothetical protein PEX2_072520 [Penicillium expansum]_x0001_gb|KGO72178.1| hypothetical protein PEX1_023380 [Penicillium expansum]	Polci1|126945|CE126944_32161
augustus_masked-scaffold23|size223460-processed-gene-0.2-mRNA-1	ef8	APAPVADKSMMAAGASWTMQDFKRTCGGGVCTYDYKINTNDGSAATACTYKVNGNPATRASYNNVKCGAFTISSNWSGQFGEGNGFQTLAVVKGKQIIYPAYTDKQLVSGQVVKPDQSYTPQNLP	MQFTTIVALLAAAGSSLAAPAPVADKSMMAAGASWTMQDFKRTCGGGVCTYDYKINTNDGSAATACTYKVNGNPATRASYNNVKCGAFTISSNWSGQFGEGNGFQTLAVVKGKQIIYPAYTDKQLVSGQVVKPDQSYTPQNLP	143	4	0.027972		augustus_masked-scaffold26|size148467-processed-gene-0.103-mRNA-1	Yes	Yes	143	96.64	Mycfi2_210755_estExt_fgenesh1_kg.C_30065		Yes	143	90.4	EME44984.1	hypothetical protein DOTSEDRAFT_43416 [Dothistroma septosporum NZE10]	Clafu1|191139|scf7180000130384_G7570
snap_masked-scaffold13|size520568-processed-gene-2.111-mRNA-1	ef9	APAPVADKSMMAAGASWTMQDFKRTCGGGVCTYDYKINTNDGSAATACTYKVNGNPATRASYNNVKCGAFTISSNWSGQFGEGNGFQTLAVVKGKQIIYPAYTDKQLVSGQVVKPDQSYTPQNLP	MEILKPLITITLVYIAYQLASGASICLHYANGDRLCFNWTYRNGAGQAMTGNEAEVSAWRGGVEQKDDRQCVWGGYSMGGGGSSE	85	3	0.0352941		augustus_masked-scaffold26|size148467-processed-gene-0.103-mRNA-1	Yes	Yes	143	96.64	Mycfi2_210755_estExt_fgenesh1_kg.C_30065		Yes	143	90.4	EME44984.1	hypothetical protein DOTSEDRAFT_43416 [Dothistroma septosporum NZE10]	Clafu1|191139|scf7180000130384_G7570
augustus_masked-scaffold30|size380670-processed-gene-2.20-mRNA-1	ef53	CILFNATLHDGPRTADSAEEAIDIANKQESGSGARDPRLDLSMWDDTNNDNVVDVLKDSFCHGVDLKPYEDNTWVVKCTPEERAVELDVHWDPDITAGGVLVNVLKYKNPRAQAEKSNDPDKDLVYSFQVGSKDKKEEFFEARIFCNDCKGPSGQGVKC	MHGLLLVTALLPSALGCILFNATLHDGPRTADSAEEAIDIANKQESGSGARDPRLDLSMWDDTNNDNVVDVLKDSFCHGVDLKPYEDNTWVVKCTPEERAVELDVHWDPDITAGGVLVNVLKYKNPRAQAEKSNDPDKDLVYSFQVGSKDKKEEFFEARIFCNDCKGPSGQGVKC	175	6	0.0342857		maker-scaffold272|size59018-snap-gene-0.55-mRNA-2			241	92.45	Mycfi2_215706_estExt_fgenesh1_pg.C_50676	Yes	Yes	175	81.76	EMF11658.1	hypothetical protein SEPMUDRAFT_45879 [Sphaerulina musiva SO2202]	Zasce1|20890|gm1.5252_g
maker-scaffold60|size135228-augustus-gene-0.163-mRNA-1	ef21	ATLERRSVTCLKVGSTATARWTNSAGQTCTWTGVVGSNFGTNSGNGGDCNGRCGAGCSGTALGNAYTQDCFSHDICSWFNNASGGSSDPNCGKAYDAAVDDTLTGAARGCGQNNPSNAAQAPRGSPSCS	MPSLMYASLALLAIVSAATLERRSVTCLKVGSTATARWTNSAGQTCTWTGVVGSNFGTNSGNGGDCNGRCGAGCSGTALGNAYTQDCFSHDICSWFNNASGGSSDPNCGKAYDAAVDDTLTGAARGCGQNNPSNAAQAPRGSPSCS	146	10	0.0684932		maker-scaffold104|size84090-augustus-gene-0.94-mRNA-1	Yes	Yes	148	90.08	Mycfi2_51832_Mycfi1.estExt_Genewise1.C_110199	Yes	Yes	150	90.84	XP_007832804.1	hypothetical protein PFICI_06032 [Pestalotiopsis fici W106-1]_x0001_gb|ETS81030.1| hypothetical protein PFICI_06032 [Pestalotiopsis fici W106-1]	Seppo1|48011|fgenesh1_pm.45_#_50
maker-scaffold245|size45844-augustus-gene-0.39-mRNA-1	ef106	LEKRQSDQNIPYDEPYCRCIDKTQNSDETLTQAICRGPQHQGTFAVYESTNPTDPFQGACFSYNFSLDSVDDWDKACKAQSGNQCKYFARCVDEEGNTGEGAPTC	MLLLLQLIPIVSLASALALEKRQSDQNIPYDEPYCRCIDKTQNSDETLTQAICRGPQHQGTFAVYESTNPTDPFQGACFSYNFSLDSVDDWDKACKAQSGNQCKYFARCVDEEGNTGEGAPTC	123	8	0.0650407												EMF09831.1	hypothetical protein SEPMUDRAFT_158080 [Sphaerulina musiva SO2202]	Seppo1|44100|fgenesh1_pm.6_#_85
augustus_masked-scaffold18|size253388-processed-gene-1.147-mRNA-1	ef1	GPAAYGVCQAGCAGLAVACYAAAGFTFGVALPAAPPAILACNATFGSCQAACWAALFTPTP	MKFTKIALPILASFVPLVKAGPAAYGVCQAGCAGLAVACYAAAGFTFGVALPAAPPAILACNATFGSCQAACWAALFTPTP	81	6	0.0740741		augustus_masked-scaffold106|size105290-processed-gene-0.47-mRNA-1			81	85.25	Mycfi2_43367_Mycfi1.e_gw1.21.402.1			79	86.89	KIK38695.1	hypothetical protein CY34DRAFT_45305, partial [Suillus luteus UH-Slu-Lm8-n1]	Cerzm1|84680|fgenesh1_pg.12_#_147
augustus_masked-scaffold13|size520568-processed-gene-2.22-mRNA-1	ef90	QSEQNEKVICGAESNHKILQSGGFADAIKKFCSQPLLFLETNYSPDRHFYQQPDYGTPYENNAGGANGSSFKLEVRWGDFGYQTGCRDKQAFKVGRSECEQKLNTVAGSCPSSDMGYLSENAGNGCVLWKVEGVKLTS	MSANVIFRALLTFIIGLTFAIQLVVAQSEQNEKVICGAESNHKILQSGGFADAIKKFCSQPLLFLETNYSPDRHFYQQPDYGTPYENNAGGANGSSFKLEVRWGDFGYQTGCRDKQAFKVGRSECEQKLNTVAGSCPSSDMGYLSENAGNGCVLWKVEGVKLTS	164	6	0.0365854												EME40788.1	hypothetical protein DOTSEDRAFT_82331 [Dothistroma septosporum NZE10]	Corca1|567874|fgenesh1_kg.1_#_1139_#_Locus6645v1rpkm20.27
maker-scaffold168|size71860-augustus-gene-0.59-mRNA-1	ef66	ETVSWDANYDDGNRPMTSVSCSDGVNGLITKHGWQTQGAVPGFPNIGGAVDIAGWNSASCGQCFKVTYNGISIHIIGIDHAGAGINMSKAAMNTLTSGNAEKFGRVDATIERVGSDQCGLTASKRTIEFNA	MQFITAIGALFTLAAAASAETVSWDANYDDGNRPMTSVSCSDGVNGLITKHGWQTQGAVPGFPNIGGAVDIAGWNSASCGQCFKVTYNGISIHIIGIDHAGAGINMSKAAMNTLTSGNAEKFGRVDATIERVGSDQCGLTASKRTIEFNA	150	4	0.0266667		maker-scaffold23|size151459-augustus-gene-0.154-mRNA-1			286	90.08	Mycfi2_137490_e_gw1.4.2509.1			123	87.8	EME46067.1	hypothetical protein DOTSEDRAFT_70155 [Dothistroma septosporum NZE10]	Cerzm1|91189|fgenesh1_kg.20_#_50_#_29_1_CBYB_CBYC_CBYF_CBYG_CCAW_EXTA			PF07249(Cerato-platanin)	IPR010829(Cerato-platanin)				MGG_05344	Magnaporthe oryzae (related: Magnaporthe grisea)	MgSM1	Effector (plant avirulence determinant)
MeumEcp2_1_scaffold20|size353257_148446_148991|m	ef42	NPFPQTNAGNSPGSNMCDASTFNNGKTYQIQQAPVADCRKLIDNVNRDGTFSLGHSWARPYTQGECAFSVRVIAGSKPGLVGGADIVDLVTDSITKFQESGYISCKGQYGQVVSSEGEVDCNAVGGDRVRVEWILASTAYNPPN	MHFKAAAVFGFLPVLSLANPFPQTNAGNSPGSNMCDASTFNNGKTYQIQQAPVADCRKLIDNVNRDGTFSLGHSWARPYTQGECAFSVRVIAGSKPGLVGGADIVDLVTDSITKFQESGYISCKGQYGQVVSSEGEVDCNAVGGDRVRVEWILASTAYNPPN	162	5	0.0308642	Ecp2-1	maker-scaffold6|size233536-augustus-gene-0.103-mRNA-1	Yes	Yes	195	83.22	Mycfi2_52972_Mycfi1.estExt_Genewise1.C_160597	Yes	Yes	161	86.01	EME39817.1	extracellular protein [Dothistroma septosporum NZE10]	Clafu1|189455|scf7180000130254_G12398			PF14856(Pathogen effector; putative necrosis-inducing factor)	IPR029226(Ecp2 effector protein)				CAA78401	Cladosporium fulvum	ECP2	Effector (plant avirulence determinant)
augustus_masked-scaffold35|size173482-processed-gene-0.157-mRNA-1	ef43	LPQITGALTPDLPQNYTWCVENWHAGCIQSGCTYNFNVTSTKQNLYPGFKAYCTGTDTGYYTNCELLEYVSTSGVPSVAASLRPNVDNGIATMSVSLAFTDADTGITRNISGWHDASYNAFVAPLENFTIEPTEIFAVV	MQLLTTILFATTTLAAALPQITGALTPDLPQNYTWCVENWHAGCIQSGCTYNFNVTSTKQNLYPGFKAYCTGTDTGYYTNCELLEYVSTSGVPSVAASLRPNVDNGIATMSVSLAFTDADTGITRNISGWHDASYNAFVAPLENFTIEPTEIFAVV	156	5	0.0320513		maker-scaffold187|size120711-snap-gene-0.154-mRNA-1			196	76.26	Mycfi2_212642_estExt_fgenesh1_kg.C_100144			160	59.83	EME40825.1	hypothetical protein DOTSEDRAFT_136569 [Dothistroma septosporum NZE10]	Talst1_2|9728|TSTA_038620
maker-scaffold40|size172447-snap-gene-0.253-mRNA-1	ef20	SQVLVNNYCLEQHWITEINGTWNSNGTWALDSGVAYITPIVGKGNSLGITKQNTYWVEDTPKLILGYSTVDGELWWSVSSYDGEPYPPKHFNVTSPSGDSGNACGEAVGYEAKNHNCKDSKVTLTLNLCAETG	MQLSKTAKLLLLTLAVSARASQVLVNNYCLEQHWITEINGTWNSNGTWALDSGVAYITPIVGKGNSLGITKQNTYWVEDTPKLILGYSTVDGELWWSVSSYDGEPYPPKHFNVTSPSGDSGNACGEAVGYEAKNHNCKDSKVTLTLNLCAETG	153	4	0.0261438		genemark-scaffold78|size190121-processed-gene-0.21-mRNA-1		Yes	692	79.71	Mycfi2_84224_Mycfi1.fgenesh1_pg.C_scaffold_27000054		Yes	139	81.95	KJX94771.1	hypothetical protein TI39_contig4159g00066 [Zymoseptoria brevis]	Zasce1|19344|gm1.3706_g
augustus_masked-scaffold85|size116477-processed-gene-0.113-mRNA-1	ef2	AGTAQEPLLFTATTQGSSPDLQEAVINANGKAFWIGKPTTNECGKDADPKSANCDSNTKNNHTTIFSYIDGDDKISLDVIMKGGQAVYVNPDDGHLAFTEGGDFGKYPEGAVVSGFEKVSTRLMFEKKDFIACPEGKDVYRIFALSRTKATGCSGFTFTLSDTKPPYDGGPSTAFVYV	MKAFLIALLATAVCVQAAGTAQEPLLFTATTQGSSPDLQEAVINANGKAFWIGKPTTNECGKDADPKSANCDSNTKNNHTTIFSYIDGDDKISLDVIMKGGQAVYVNPDDGHLAFTEGGDFGKYPEGAVVSGFEKVSTRLMFEKKDFIACPEGKDVYRIFALSRTKATGCSGFTFTLSDTKPPYDGGPSTAFVYV	195	5	0.025641		augustus_masked-scaffold113|size81133-processed-gene-0.79-mRNA-1		Yes	293	76.56	Mycfi2_210733_estExt_fgenesh1_kg.C_30041		Yes	195	78.77	EME38472.1	hypothetical protein DOTSEDRAFT_75860 [Dothistroma septosporum NZE10]	Cerzm1|95428|gm1.3410_g
maker-scaffold25|size353366-snap-gene-2.212-mRNA-1	ef99	DPRPFTVNCTPSQNTLFMAPKGGGSKFIDLIKNDAHALSSDIGYQRNEGGALLCAAVRSKCAGGCGWSAFGGEVRPMLRKGFEECVDSGKNDAGNDRFWAYLVENAWYSVRFHNGPCPGTFGVDGTPVFV	MHFITTTLLSLPLTLTLADPRPFTVNCTPSQNTLFMAPKGGGSKFIDLIKNDAHALSSDIGYQRNEGGALLCAAVRSKCAGGCGWSAFGGEVRPMLRKGFEECVDSGKNDAGNDRFWAYLVENAWYSVRFHNGPCPGTFGVDGTPVFV	148	6	0.0405405												XP_003709046.1	hypothetical protein MGG_16084 [Magnaporthe oryzae 70-15]_x0001_gb|EHA56434.1| hypothetical protein MGG_16084 [Magnaporthe oryzae 70-15]
augustus_masked-scaffold166|size69394-processed-gene-0.23-mRNA-1	ef22	TGSLFARQQAGGACTSDDSCKAPCSAPAIRAQGVNVTPNEQVQAEARRRFGDAHCVENKCSCAITSDDQAQDFCKYWIENAKEEFKGARYVNGGVDADKGTIYCVYATTA	MLLPSLLFPTLALATGSLFARQQAGGACTSDDSCKAPCSAPAIRAQGVNVTPNEQVQAEARRRFGDAHCVENKCSCAITSDDQAQDFCKYWIENAKEEFKGARYVNGGVDADKGTIYCVYATTA	124	8	0.0645161		maker-scaffold304|size43334-snap-gene-0.56-mRNA-1			125	40						EMF09526.1	hypothetical protein SEPMUDRAFT_120374 [Sphaerulina musiva SO2202]	Zasce1|58549|fgenesh1_pg.37_#_63
maker-scaffold109|size125606-augustus-gene-0.140-mRNA-1|m	ef36	DPFVCPPQDLKATKCQGPTDCLYTNPLSCLGYLQCVCDDDACSTATPYAKDCPQGLAWVDELKRCDEIEKSACPKSVG	MEILISLFLLIIAARSDPFVCPPQDLKATKCQGPTDCLYTNPLSCLGYLQCVCDDDACSTATPYAKDCPQGLAWVDELKRCDEIEKSACPKSVG	94	10	0.106383	Avr4-2	maker-scaffold1094|size12698-snap-gene-0.11-mRNA-1	Yes	Yes	173	80.26	Mycfi2_87167_Mycfi1.estExt_fgenesh1_pg.C_60009	Yes	Yes	121	48.68	ADE28522.1	Avr4 precursor [Cercospora zeina]	Mycgr3|91471|fgenesh1_pg.C_chr_3000181			PF01607(Chitin binding Peritrophin-A domain)	IPR002557(Chitin binding domain)	GO:0008061(chitin binding)	GO:0005576(extracellular region)	GO:0006030(chitin metabolic process)	CAA69643	Cladosporium fulvum	AVR4	Effector (plant avirulence determinant)
augustus_masked-scaffold121|size159467-processed-gene-0.96-mRNA-1	ef74	APQDATVTDATLETRGADNFKIHVWNNCPFPKQVALYQVTGAFKMNQMSKPTNIASKKSLTIPAPYKALGMRLSGHAEWGTDAQWNVQALFEFGYSEYMGQDGTAYNLSVMEGSDKDIGIGAYPVPNGRGSKQCPSKTCFPWNCPLSQGWTNPDQVKDGSPADTVCYHGKTDFKVVFCP	MYTTGLALSVLTLLTSAVNAAPQDATVTDATLETRGADNFKIHVWNNCPFPKQVALYQVTGAFKMNQMSKPTNIASKKSLTIPAPYKALGMRLSGHAEWGTDAQWNVQALFEFGYSEYMGQDGTAYNLSVMEGSDKDIGIGAYPVPNGRGSKQCPSKTCFPWNCPLSQGWTNPDQVKDGSPADTVCYHGKTDFKVVFCP	199	6	0.0301508		snap_masked-scaffold401|size46657-processed-gene-0.36-mRNA-1	Yes	Yes	197	93.3	Mycfi2_174986_Genemark.5998_g			590	88.83	EME38156.1	hypothetical protein DOTSEDRAFT_141174 [Dothistroma septosporum NZE10]	Clafu1|189700|scf7180000130281_G4235
maker-scaffold85|size116477-snap-gene-0.165-mRNA-1	ef57	ECHIHISGKPSSHENCLSEDEAISITDDFGKVLYRHEGWPGIAERLIAPDFWHQSDGAAFARSKPLNKTRTRQDFLDLEGNTPTPLGYWDNHFVGHTCNTITWYRTWLPKEPPIRSMSILFVDPSTRQVNRHYMETNSGALMYQLGRPECKGDFTWSVAQDGLPNDIAGCEKGCGKET	MASLPTCQHSILEFIMRLHLFLLASALAECHIHISGKPSSHENCLSEDEAISITDDFGKVLYRHEGWPGIAERLIAPDFWHQSDGAAFARSKPLNKTRTRQDFLDLEGNTPTPLGYWDNHFVGHTCNTITWYRTWLPKEPPIRSMSILFVDPSTRQVNRHYMETNSGALMYQLGRPECKGDFTWSVAQDGLPNDIAGCEKGCGKET	206	7	0.0339806		maker-scaffold113|size81133-snap-gene-0.110-mRNA-1			242	87.43						EMF12602.1	hypothetical protein SEPMUDRAFT_117175 [Sphaerulina musiva SO2202]	Sepmu1|117175|gm1.4914_g
snap_masked-scaffold25|size353366-processed-gene-0.83-mRNA-1	ef77	AVAQNTPAIVVPVAPTYNVPFGIEAAGKDLGAAPIQLTASGGRIYIGGKQDPPTNCSSPQTVHDFATFVWHSDKTLWLYTQDPLHTQQVWAMSPDGLTGYATAKEQRPDDGLTPFEIDSNTRVVTFKGVGAKACPTDSTKPGQYGVWFSNAEKPGNLNGCVSVDLKAYKAEARDACTYSHLPSCDEAPKSCGGMMV	MFPPTLSVAAVLAATTNFISAAVAQNTPAIVVPVAPTYNVPFGIEAAGKDLGAAPIQLTASGGRIYIGGKQDPPTNCSSPQTVHDFATFVWHSDKTLWLYTQDPLHTQQVWAMSPDGLTGYATAKEQRPDDGLTPFEIDSNTRVVTFKGVGAKACPTDSTKPGQYGVWFSNAEKPGNLNGCVSVDLKAYKAEARDACTYSHLPSCDEAPKSCGGMMV	217	6	0.0276498							Mycfi2_210559_estExt_fgenesh1_kg.C_20383		Yes	191	43.35	EME47020.1	hypothetical protein DOTSEDRAFT_69113 [Dothistroma septosporum NZE10]	Clafu1|186232|scf7180000128138_G5643
maker-scaffold12|size277735-augustus-gene-1.193-mRNA-1	ef69	MPKGLLSGSQGSCNINSVISCCDTTQGLIGNSVLGGSCTINTPTAGTTCEVGSAFCCETTQVGLINTNTGCSPIDAA	MQYSAIIIAFAAAAVSAMPKGLLSGSQGSCNINSVISCCDTTQGLIGNSVLGGSCTINTPTAGTTCEVGSAFCCETTQVGLINTNTGCSPIDAA	94	8	0.0851064		maker-scaffold794|size25391-augustus-gene-0.5-mRNA-1	Yes	Yes	94	76.62	Mycfi2_185327_fgenesh1_pm.1_#_1036	Yes	Yes	94	68	CAA67187.1	hydrophobin [Passalora fulva]	Disac1|315666|e_gw1.4.199.1
augustus_masked-scaffold104|size175061-processed-gene-0.19-mRNA-1	ef51	TCTRCKSNADPLAASLMQSNGNAGVSAGANDCGDSSFVKITQSNRPVVADCQQLVSNLAGDKQWVVTTDGIQVAVYGTCAFNAVSFGGNSIIGNADVIDLINDSIEKFQDNGYLGAKGSYNMYVASSGSVPCTSARSTDKQVRVDWTISHP	MHFSGIAALIALLPALGSATCTRCKSNADPLAASLMQSNGNAGVSAGANDCGDSSFVKITQSNRPVVADCQQLVSNLAGDKQWVVTTDGIQVAVYGTCAFNAVSFGGNSIIGNADVIDLINDSIEKFQDNGYLGAKGSYNMYVASSGSVPCTSARSTDKQVRVDWTISHP	170	6	0.0352941	Ecp2-2	maker-scaffold497|size65529-augustus-gene-0.22-mRNA-1	Yes	Yes	170	89.4	Mycfi2_102479_gw1.3.823.1	Yes	Yes	89	82.02	EME45877.1	Ecp2 effector-like protein [Dothistroma septosporum NZE10]	Cerzm1|95360|gm1.3342_g			PF14856(Pathogen effector; putative necrosis-inducing factor)	IPR029226(Ecp2 effector protein)				CAA78401	Cladosporium fulvum	ECP2	Effector (plant avirulence determinant)
snap_masked-scaffold156|size72570-processed-gene-0.52-mRNA-1	ef58	LLRDFSKREDSLSLGEEINELIPQFPRKAIQFWSNQSLALDAETPTEGRLEEIDRNWDLLMPAGGGLIHIETDEEYVLPPGMPLKSSNESVFWIISVYHQLHCLNGIRSALTQFYFGEVASPGDHSHVEHHEHVYHCLDYLRQIILCHGDTALEGSLDGLYGTSGWGTTHICKDQEAIRNFAEEKWRWAQVNLIRPNAV	MYSLVVFLCVLGTLCLLRDFSKREDSLSLGEEINELIPQFPRKAIQFWSNQSLALDAETPTEGRLEEIDRNWDLLMPAGGGLIHIETDEEYVLPPGMPLKSSNESVFWIISVYHQLHCLNGIRSALTQFYFGEVASPGDHSHVEHHEHVYHCLDYLRQIILCHGDTALEGSLDGLYGTSGWGTTHICKDQEAIRNFAEEKWRWAQVNLIRPNAV	214	6	0.0280374		maker-scaffold536|size29642-augustus-gene-0.33-mRNA-1			244	40.44	Mycfi2_85105_Mycfi1.fgenesh1_pg.C_scaffold_42000007			216	69.57	EME42940.1	hypothetical protein DOTSEDRAFT_24940 [Dothistroma septosporum NZE10]	Dotse1|24940|gm1.6080_g			PF11807(Domain of unknown function (DUF3328))	IPR021765(Protein of unknown function DUF3328)
maker-scaffold4|size849421-augustus-gene-3.122-mRNA-1	ef31	LPASTSKTPISNKEFGLIMDVSTTGSPIYVSLNGVKNGTSDDLILIGERLSVYPGTPTYLDPVSPDPDYQALNFDVDGCKYGLFARDIGDNYGIKTYVMAKKDEEQYAWSVYNGEVRHKLYAATNQFLACNTTYNGETYLALGWGIADSMGYPEGCQGTRVFQNCNVEGSEADCKTT	MQGLITLALAAGAAALPASTSKTPISNKEFGLIMDVSTTGSPIYVSLNGVKNGTSDDLILIGERLSVYPGTPTYLDPVSPDPDYQALNFDVDGCKYGLFARDIGDNYGIKTYVMAKKDEEQYAWSVYNGEVRHKLYAATNQFLACNTTYNGETYLALGWGIADSMGYPEGCQGTRVFQNCNVEGSEADCKTT	192	5	0.0260417		maker-scaffold183|size60749-augustus-gene-0.64-mRNA-1		Yes	193	91.38	Mycfi2_195371_fgenesh1_pg.3_#_384	Yes	Yes	192	89.02	EME49020.1	hypothetical protein DOTSEDRAFT_119161 [Dothistroma septosporum NZE10]	Zasce1|27942|gm1.12304_g
maker-scaffold114|size90663-augustus-gene-0.102-mRNA-1	ef44	NPQDSYPIPGNTDFEYCDSDSANLALKITNLSLDPPNPKEGDTLKITYEMTTSSTSYFPPGSKVHYSIKWHGAQGPRGTFDPCKEFGGCPLSIPFKYEKEVKVPRHLPGRHYTGQVELVGPDGGVLGCVRGKLKIDDD	MKSLTYTLTALTLCTGAVLANPQDSYPIPGNTDFEYCDSDSANLALKITNLSLDPPNPKEGDTLKITYEMTTSSTSYFPPGSKVHYSIKWHGAQGPRGTFDPCKEFGGCPLSIPFKYEKEVKVPRHLPGRHYTGQVELVGPDGGVLGCVRGKLKIDDD	158	5	0.0316456		maker-scaffold53|size109532-augustus-gene-0.134-mRNA-1			197	72.06						KGQ08346.1	Phosphatidylglycerol/phosphatidylinositol transfer protein [Beauveria bassiana D1-5]	Zasce1|55725|fgenesh1_pg.22_#_19	KOG4680	Uncharacterized conserved protein, contains ML domain [General function prediction only].	PF02221(ML domain)	IPR003172(MD-2-related lipid-recognition domain)
maker-scaffold305|size40072-augustus-gene-0.36-mRNA-1	ef34	KGPQQQPAHYCLCTEPHDGNQDSPTTKEVCKQFASNGGRSVDVIFDGPGGGSFQACAGLDFSYKARFGNACLKVYGDAGNDGLAGAQCCTPDKCEDYHGAHDG	MHLPVGKFVLGTSLFLSLASAKGPQQQPAHYCLCTEPHDGNQDSPTTKEVCKQFASNGGRSVDVIFDGPGGGSFQACAGLDFSYKARFGNACLKVYGDAGNDGLAGAQCCTPDKCEDYHGAHDG	124	8	0.0645161		maker-scaffold187|size120711-augustus-gene-0.130-mRNA-2			141	47.42	Mycfi2_211581_estExt_fgenesh1_kg.C_50180	Yes	Yes	127	36.79	EMF09185.1	hypothetical protein SEPMUDRAFT_110710 [Sphaerulina musiva SO2202]	Seppo1|40879|fgenesh1_pg.68_#_34
maker-scaffold51|size280845-snap-gene-0.97-mRNA-1	ef50	SATDPAPPPAPDPVSCPFNGTVGPNLLLANVTLPDGHFEINAWIYGLNWCSHANLISKNNNDICDLPPTGKNTAFEYLHAPLYTKFGTRVAGCYANYDVLFENCTITETGSRTDYGGVVATFQSKDGKSKYTYQCVQDSEYHGCVYNSQVEPFTEAKYEAFLTVSI	MMFDTLSFAALSLLAVVSASATDPAPPPAPDPVSCPFNGTVGPNLLLANVTLPDGHFEINAWIYGLNWCSHANLISKNNNDICDLPPTGKNTAFEYLHAPLYTKFGTRVAGCYANYDVLFENCTITETGSRTDYGGVVATFQSKDGKSKYTYQCVQDSEYHGCVYNSQVEPFTEAKYEAFLTVSI	185	7	0.0378378		maker-scaffold3|size225719-augustus-gene-0.78-mRNA-2			226	93.46	Mycfi2_85220_Mycfi1.fgenesh1_pg.C_scaffold_43000088	Yes	Yes	188	86.27	EMF10163.1	hypothetical protein SEPMUDRAFT_91280 [Sphaerulina musiva SO2202]	Suilu1|45305|gw1.248.6.1
augustus_masked-scaffold83|size116823-processed-gene-0.21-mRNA-1	ef3	APMNQQSCKATDHGLVINYDISIGRYYMKSKCDAAIRGLKKSGALPSMVRCNADSRGMTKMTFNAMRDRQGKINRTLNGVWTAIRDNGGFNCRGH	MFRSLITLFCLVALAFAAAAPMNQQSCKATDHGLVINYDISIGRYYMKSKCDAAIRGLKKSGALPSMVRCNADSRGMTKMTFNAMRDRQGKINRTLNGVWTAIRDNGGFNCRGH	114	5	0.0438596		augustus_masked-scaffold125|size75318-processed-gene-0.38-mRNA-1	Yes	Yes	114	96.81						KJY00468.1	hypothetical protein TI39_contig328g00027 [Zymoseptoria brevis]	Mycgr3|95958|fgenesh1_pg.C_chr_9000482
maker-scaffold93|size112094-augustus-gene-0.135-mRNA-1	ef72	VHCSNPIRRTIQDKRSLQRRAQPPCVRCPTGNKGWRSKFHPATISIEPSEDVVSDDWYPSGCGEHGWFCIEVDKGIEYSSGGFPGYPQGRWKKANGKQVFLGLYWQSTIQFVGPGVTFNIYPAHCTTYIIAKGESSLVIVDGARKLTGGGQKCCGNAHDVDVGLIQFLYRKDAQGQEQGQGQQ	MQLAFFHLLFLAAYFPLETSAVHCSNPIRRTIQDKRSLQRRAQPPCVRCPTGNKGWRSKFHPATISIEPSEDVVSDDWYPSGCGEHGWFCIEVDKGIEYSSGGFPGYPQGRWKKANGKQVFLGLYWQSTIQFVGPGVTFNIYPAHCTTYIIAKGESSLVIVDGARKLTGGGQKCCGNAHDVDVGLIQFLYRKDAQGQEQGQGQQ	204	8	0.0392157		genemark-scaffold44|size117157-processed-gene-0.26-mRNA-1			1126	74.17	Mycfi2_77725_Mycfi1.fgenesh1_pg.C_scaffold_2000612		Yes	216	41.45	XP_003852061.1	hypothetical protein MYCGRDRAFT_92998 [Zymoseptoria tritici IPO323]_x0001_gb|EGP87037.1| hypothetical protein MYCGRDRAFT_92998 [Zymoseptoria tritici IPO323]	Mycgr3|92998|fgenesh1_pg.C_chr_5000072
maker-scaffold42|size164813-augustus-gene-0.206-mRNA-1	ef70	LNVPRQTYCINGLSYCGRDLVAIGYKDRMIELMKANGEATDIEHMNDTLFNCNPTKDGSISFNSFCMFGCEDGGEGEDAFCQR	MANLSLISLMTIATAATALNVPRQTYCINGLSYCGRDLVAIGYKDRMIELMKANGEATDIEHMNDTLFNCNPTKDGSISFNSFCMFGCEDGGEGEDAFCQR	101	6	0.0594059		maker-scaffold8|size196346-augustus-gene-0.203-mRNA-1	Yes	Yes	102	89.16	Mycfi2_35587_Mycfi1.e_gw1.8.386.1			55	83.64	KEY81344.1	hypothetical protein BA78_8751 [Aspergillus fumigatus var. RP-2014]	Aspve1|81045|gm1.3513_g
snap_masked-scaffold31|size215815-processed-gene-1.72-mRNA-1	ef6	ASNREICMKKNPRVISAIDIFCKNSGITAPSLYANTGVRWGPNGAQSPNNLALYITGSCSPPQWIPQQYCLSQFYSICATGGPRGMGSKKYGRNGCQKWIVAITKPGIKISPAK	MNIQIFISFFLAFIGLVSAASNREICMKKNPRVISAIDIFCKNSGITAPSLYANTGVRWGPNGAQSPNNLALYITGSCSPPQWIPQQYCLSQFYSICATGGPRGMGSKKYGRNGCQKWIVAITKPGIKISPAK	133	6	0.0451128		augustus_masked-scaffold214|size55886-processed-gene-0.39-mRNA-1	Yes	Yes	133	95.61	Mycfi2_83708_Mycfi1.fgenesh1_pg.C_scaffold_22000003			210	92.11	EMF09820.1	hypothetical protein SEPMUDRAFT_119561 [Sphaerulina musiva SO2202]	Aciri1_meta|527006|CE333264_4121
augustus_masked-scaffold100|size105690-processed-gene-0.26-mRNA-1	ef24	SPFNTFPIMERQSSSITCPDMNQTTVISNGKSFVVECGMEHAGGDLPNQPVYVNSLAQCVAACAQEPSCVDFTLSGAACYMKGSVGPTVYGGFNGARLIGVESGVVYLTCGQAS	MPKMLLLAASILGLTLASPFNTFPIMERQSSSITCPDMNQTTVISNGKSFVVECGMEHAGGDLPNQPVYVNSLAQCVAACAQEPSCVDFTLSGAACYMKGSVGPTVYGGFNGARLIGVESGVVYLTCGQAS	131	7	0.0534351		maker-scaffold196|size58941-augustus-gene-0.73-mRNA-3			128	95.61	Mycfi2_77734_Mycfi1.fgenesh1_pg.C_scaffold_2000621	Yes	Yes	131	96.49	EMF12490.1	WSC-domain-containing protein [Sphaerulina musiva SO2202]	Cerzm1|86963|fgenesh1_pg.26_#_6			PF14295(PAN domain)	IPR029469(PAN-4 domain)
augustus_masked-scaffold63|size132111-processed-gene-0.28-mRNA-1	ef28	APIESEIEPVSLIARGVVAPNQSTCSGYRDAFVNIGTSAFKVTIGREYLGGGRCPELKAKVGKHFDFQKFRCSGANGNKNTVITMTSNMNADNLANVNNALKAAYPEINFSCPTRSSAITTK	MRFQLTILLAATAVLSAPIESEIEPVSLIARGVVAPNQSTCSGYRDAFVNIGTSAFKVTIGREYLGGGRCPELKAKVGKHFDFQKFRCSGANGNKNTVITMTSNMNADNLANVNNALKAAYPEINFSCPTRSSAITTK	138	4	0.0289855		maker-scaffold16|size162221-snap-gene-0.201-mRNA-1		Yes	547	87.6	Mycfi2_77388_Mycfi1.fgenesh1_pg.C_scaffold_2000275	Yes	Yes	138	83.61	EMF08073.1	hypothetical protein SEPMUDRAFT_112113 [Sphaerulina musiva SO2202]	Sepmu1|112113|fgenesh1_pg.13_#_132
augustus_masked-scaffold20|size353257-processed-gene-2.0-mRNA-1	ef103	ADCGQSGNCFSSGATRDNMYAARQEVCGTNRWKKAGHYRVPGKTGYLRWTGVDTQQTCWDAYDNIINQCKLGDSGVHTHSGQYQYNGVYYNAVDCE	MHFSSPNLQSAMLFMAACLTIPTFAADCGQSGNCFSSGATRDNMYAARQEVCGTNRWKKAGHYRVPGKTGYLRWTGVDTQQTCWDAYDNIINQCKLGDSGVHTHSGQYQYNGVYYNAVDCE	121	7	0.0578512												EHK18413.1	hypothetical protein TRIVIDRAFT_68434 [Trichoderma virens Gv29-8]	Cerzm1|97271|gm1.5253_g
maker-scaffold114|size90663-augustus-gene-0.91-mRNA-1	ef82	RPQVNVGESKFANAATKSSCSQIAGGPNGYYCTSDSKLYRCTAGTAEFCQQCGVPTFAGQASGCVASNDGTTGYCFQGSTQSSNCGS	MQFTTTSIILGVAMLAAARPQVNVGESKFANAATKSSCSQIAGGPNGYYCTSDSKLYRCTAGTAEFCQQCGVPTFAGQASGCVASNDGTTGYCFQGSTQSSNCGS	105	8	0.0761905	Ecp1											CAA78400.1	ECP1 [Passalora fulva]									CAA78400	Cladosporium fulvum	ECP1	Reduced virulence
snap_masked-scaffold108|size100887-processed-gene-0.42-mRNA-1	ef62	APGLTRLSSRQDAAVCPGNYQPQCCATNVLDLASLDCGNPPEDITSTEQFKEQCSAEGQQALCCLLPIVGFDEER	MQLITLSFATLAIAAPGLTRLSSRQDAAVCPGNYQPQCCATNVLDLASLDCGNPPEDITSTEQFKEQCSAEGQQALCCLLPIVGFDEER	89	7	0.0786517		maker-scaffold64|size101290-augustus-gene-0.104-mRNA-1	Yes	Yes	151	51.79	Mycfi2_102319_gw1.5.729.1	Yes	Yes	82	89.71	EQB46858.1	fungal hydrophobin [Colletotrichum gloeosporioides Cg-14]	Leppa1|405960|gm1.6622_g			PF06766(Fungal hydrophobin)	IPR010636(Cerato-ulmin hydrophobin family)		GO:0005576(extracellular region)		CAD10781	Claviceps purpurea	CPPH1	Unaffected pathogenicity
maker-scaffold35|size173482-augustus-gene-0.201-mRNA-1	ef33	DPYAYAYPPSTPVITPDTPRKYCACLRPGDGRQDPEPTKKVCPEFSQNGAYYTELDFSGPGGGYIGACAKVGYGVIETFAAKCIAIYGAKGHDGEAGAQCCESDAEHKNYSCQDYPPDPTKI	MHLVEAGTLVLGISLFSSLASADPYAYAYPPSTPVITPDTPRKYCACLRPGDGRQDPEPTKKVCPEFSQNGAYYTELDFSGPGGGYIGACAKVGYGVIETFAAKCIAIYGAKGHDGEAGAQCCESDAEHKNYSCQDYPPDPTKI	144	8	0.0555556		maker-scaffold187|size120711-augustus-gene-0.130-mRNA-2			141	63.56	Mycfi2_211581_estExt_fgenesh1_kg.C_50180	Yes	Yes	127	36.19	EMF09185.1	hypothetical protein SEPMUDRAFT_110710 [Sphaerulina musiva SO2202]
augustus_masked-scaffold47|size290012-processed-gene-1.14-mRNA-1	ef5	TPNPEANAASALDIVANPKGVCQKKNPRVVKAVDLFCQRSGTKLTVPSLFAHTGVYLKPNPPHSPNKVYVWIDGTCSPAQWVPQEVCQKQFYQMCAAGGQRGGAVVKYGKNGCQTWNILIKKP	MKITTTLSLLIASFGTLAIATPNPEANAASALDIVANPKGVCQKKNPRVVKAVDLFCQRSGTKLTVPSLFAHTGVYLKPNPPHSPNKVYVWIDGTCSPAQWVPQEVCQKQFYQMCAAGGQRGGAVVKYGKNGCQTWNILIKKP	143	6	0.041958		augustus_masked-scaffold178|size64106-processed-gene-0.35-mRNA-1	Yes	Yes	141	86.78	Mycfi2_198838_fgenesh1_pg.7_#_598	Yes	Yes	139	80.49	EMF09820.1	hypothetical protein SEPMUDRAFT_119561 [Sphaerulina musiva SO2202]	Aciri1_meta|527006|CE333264_4121
maker-scaffold231|size53212-augustus-gene-0.55-mRNA-1	ef29	LPAAQSQYKPVTGNKWTISQVYIGCGNDPAKGGAFCTYEFDVEGQETADLPGFSAHCYQRNCPGDATIRQCQMTGGWSSTKPNRSVKSIDAAVQLFPDNAQQSKLTVQLTWDQKDSAGAGVTNIWSASQTGNYQFFSQNMPKSLDMIPTYCNAVAVN	MHSVAALTALLSLSALGINALPAAQSQYKPVTGNKWTISQVYIGCGNDPAKGGAFCTYEFDVEGQETADLPGFSAHCYQRNCPGDATIRQCQMTGGWSSTKPNRSVKSIDAAVQLFPDNAQQSKLTVQLTWDQKDSAGAGVTNIWSASQTGNYQFFSQNMPKSLDMIPTYCNAVAVN	177	6	0.0338983		maker-scaffold179|size61195-augustus-gene-0.81-mRNA-1	Yes	Yes	194	84.46	Mycfi2_210027_estExt_fgenesh1_kg.C_10610			188	78.85	EMF13439.1	hypothetical protein SEPMUDRAFT_148731 [Sphaerulina musiva SO2202]	Cerzm1|100697|gm1.8679_g
maker-scaffold146|size140402-augustus-gene-0.164-mRNA-1	ef56	RPTDGQDNPPAFVCPSDDIKTTKCMGPKDCLYPNPKTCNGYIQCSPADDSYTTGIVHEMPCPSGLLWNDNKKWCDWPENTTCGMKQDPTPGKYQG	MLPTTGAALLAAFFLAATTHARPTDGQDNPPAFVCPSDDIKTTKCMGPKDCLYPNPKTCNGYIQCSPADDSYTTGIVHEMPCPSGLLWNDNKKWCDWPENTTCGMKQDPTPGKYQG	116	8	0.0689655	Avr4	maker-scaffold522|size30188-augustus-gene-0.43-mRNA-1	Yes	Yes	128	75.7	Mycfi2_87167_Mycfi1.estExt_fgenesh1_pg.C_60009	Yes	Yes	121	85.9	ADE28522.1	Avr4 precursor [Cercospora zeina]	Seppo1|76041|gw1.28.194.1			PF01607(Chitin binding Peritrophin-A domain)	IPR002557(Chitin binding domain)	GO:0008061(chitin binding)	GO:0005576(extracellular region)	GO:0006030(chitin metabolic process)	CAA69643	Cladosporium fulvum	AVR4	Effector (plant avirulence determinant)
maker-scaffold201|size58866-augustus-gene-0.70-mRNA-1	ef78	KPVPSPDGLLGSVADALTPVANAVSGTVGAVVGSVPALIESQCNSQFSKCNVTVSGQIENLLTDGKNFAGRASVAGWVKDGHAYGGIQLAGKAPLPFNIKCDAVANVCLGTLSGNVTQVFTNGKDIALWGWLTPSGHCDNGTCYGSITALGDPAYKIRKRLDK	MPSKIQLIGLMALVLTTWAKPVPSPDGLLGSVADALTPVANAVSGTVGAVVGSVPALIESQCNSQFSKCNVTVSGQIENLLTDGKNFAGRASVAGWVKDGHAYGGIQLAGKAPLPFNIKCDAVANVCLGTLSGNVTQVFTNGKDIALWGWLTPSGHCDNGTCYGSITALGDPAYKIRKRLDK	182	6	0.032967							Mycfi2_85397_Mycfi1.fgenesh1_pg.C_scaffold_48000028	Yes	Yes	174	89.61	KJX97465.1	hypothetical protein TI39_contig487g00007 [Zymoseptoria brevis]	Cerzm1|49762|e_gw1.35.233.1
augustus_masked-scaffold22|size327934-processed-gene-0.21-mRNA-1	ef27	DDSSTCRSKHPIAWQAINRFCAITNMQVPSGYAKQGYSTGGASVWIDGSVLNACRPAQWVPKLYCHKQFYSMCAQSKDHAFYGKANCQTWRIKYKAAPKPKPKPKPAAPKKTNWLGQPGLSNPFYTKRHAEAMPEATEV	MRILAFLTLLIGAILVSADDSSTCRSKHPIAWQAINRFCAITNMQVPSGYAKQGYSTGGASVWIDGSVLNACRPAQWVPKLYCHKQFYSMCAQSKDHAFYGKANCQTWRIKYKAAPKPKPKPKPAAPKKTNWLGQPGLSNPFYTKRHAEAMPEATEV	157	6	0.0382166		maker-scaffold145|size70203-augustus-gene-0.69-mRNA-1	Yes	Yes	130	42.11	Mycfi2_191771_fgenesh1_pg.1_#_110	Yes	Yes	158	81.16	EMF09825.1	hypothetical protein SEPMUDRAFT_110262 [Sphaerulina musiva SO2202]	Cerzm1|89267|fgenesh1_pg.59_#_1
maker-scaffold100|size105690-snap-gene-0.137-mRNA-1	ef26	SIEDIQLKIRALKKADDDLIFIGDDGVVRVFNTIGLVHNYVQLTNEELALVESDKVEKKFTLTDGRNVEHKHCMDPPQHILPKIFQAKNIGKRALAKRFTLCTGNYCDATTACVGTPAEVMLCPSIAQL	MANLKLLLCMIFCCATLSLASIEDIQLKIRALKKADDDLIFIGDDGVVRVFNTIGLVHNYVQLTNEELALVESDKVEKKFTLTDGRNVEHKHCMDPPQHILPKIFQAKNIGKRALAKRFTLCTGNYCDATTACVGTPAEVMLCPSIAQL	149	8	0.0536913		maker-scaffold1351|size9381-augustus-gene-0.7-mRNA-1	Yes	Yes	156	54.62						KKZ62097.1	hypothetical protein EMCG_03421 [Emmonsia crescens UAMH 3008]	Penex1|372907|fgenesh1_kg.2_#_446_#_Locus10824v1rpkm0.93
maker-scaffold27|size227478-augustus-gene-0.117-mRNA-1	ef86	ERATKRNAQPTPEPHPRALSTEELVDSPGFERRDVVYPTRCRAVGNPCDQDNVCASNRCSNGRCIGCRSVGGAGIPYGAACPGVLRDDCCSSQCRLTADRTTFTCQQCI	MHLHAFFLFSLLSLGVLAERATKRNAQPTPEPHPRALSTEELVDSPGFERRDVVYPTRCRAVGNPCDQDNVCASNRCSNGRCIGCRSVGGAGIPYGAACPGVLRDDCCSSQCRLTADRTTFTCQQCI	127	12	0.0944882												CCT65183.1	uncharacterized protein FFUJ_02104 [Fusarium fujikuroi IMI 58289]
augustus_masked-scaffold129|size83354-processed-gene-0.13-mRNA-1	ef40	MDATPRFIAVGPGLVVKRENAPYEVRGNGKLFRRSCDQNKGEVTLTCPAGQQVICNHKNGQYECYIKNGAAYCKSLGFQGELYYEDKNHNICCSHACKQNDVQCKNKLNKLQNAKAPCGP	MKSTILAITALASLALAMDATPRFIAVGPGLVVKRENAPYEVRGNGKLFRRSCDQNKGEVTLTCPAGQQVICNHKNGQYECYIKNGAAYCKSLGFQGELYYEDKNHNICCSHACKQNDVQCKNKLNKLQNAKAPCGP	137	10	0.0729927		maker-scaffold263|size47840-augustus-gene-0.66-mRNA-1	Yes	Yes	146	42.19	Mycfi2_185898_fgenesh1_pm.1_#_1607	Yes	Yes	162	32.5	XP_003854251.1	hypothetical protein MYCGRDRAFT_103900 [Zymoseptoria tritici IPO323]_x0001_gb|EGP89227.1| hypothetical protein MYCGRDRAFT_103900 [Zymoseptoria tritici IPO323]
maker-scaffold43|size290831-augustus-gene-0.100-mRNA-1	ef16	KSYRGSHKSGSGHQDAMLMTSAAKSGDTRPGTHCSNGGNTNNAGGAAGCNDCGTSSFVELSSDPNSNPLVSDCQQLIANIQADQEWTVTSNNRNIVSYGTCFFNAVAPNGGQANIGNADVIDLVSDSIKKFSKNGHVGCQGGYSQTVTSAGTMPCDNAEVQGAQQVQIDWTVTSSSPGQSHKRDGKSYKVVEW	MHPTTALLITLLPFLGVEAKSYRGSHKSGSGHQDAMLMTSAAKSGDTRPGTHCSNGGNTNNAGGAAGCNDCGTSSFVELSSDPNSNPLVSDCQQLIANIQADQEWTVTSNNRNIVSYGTCFFNAVAPNGGQANIGNADVIDLVSDSIKKFSKNGHVGCQGGYSQTVTSAGTMPCDNAEVQGAQQVQIDWTVTSSSPGQSHKRDGKSYKVVEW	212	7	0.0330189	Ecp2-3	augustus_masked-scaffold91|size87413-processed-gene-0.33-mRNA-1	Yes	Yes	304	74.38	Mycfi2_23545_Mycfi1.gw1.12.644.1	Yes	Yes	134	79.85	EME45877.1	Ecp2 effector-like protein [Dothistroma septosporum NZE10]	Dotse1|99344|gw1.4.723.1			PF14856(Pathogen effector; putative necrosis-inducing factor)	IPR029226(Ecp2 effector protein)				CAA78401	Cladosporium fulvum	ECP2	Effector (plant avirulence determinant)
maker-scaffold17|size326316-augustus-gene-1.87-mRNA-1	ef104	SAVPNPEANPHAEAMAIGDNDLINDIPLDDDALEERSSFDDIPLGEDLDLAKRALTKCPKSNGCKCKKIKKRGQFCGYTSTVTILGRGGALDHVYECNTNGACCDYGYARRCK	MHYIKSILLALSVLTMVSASAVPNPEANPHAEAMAIGDNDLINDIPLDDDALEERSSFDDIPLGEDLDLAKRALTKCPKSNGCKCKKIKKRGQFCGYTSTVTILGRGGALDHVYECNTNGACCDYGYARRCK	132	8	0.0606061												XP_011120757.1	hypothetical protein AOL_s00075g144 [Arthrobotrys oligospora ATCC 24927]_x0001_gb|EGX50718.1| hypothetical protein AOL_s00075g144 [Arthrobotrys oligospora ATCC 24927]	Artol1|3806|AOL_s00075g144m.01
maker-scaffold177|size67854-snap-gene-0.87-mRNA-1	ef39	TLNPALSNSKNRCPTTYNCDAKKISKDIQAAECSHNTRTHEDQSSPQTTNTTIPTELRMALVRHIHVNHQRRQGK	MQSILLTSLFIASITATLNPALSNSKNRCPTTYNCDAKKISKDIQAAECSHNTRTHEDQSSPQTTNTTIPTELRMALVRHIHVNHQRRQGK	91	3	0.032967		maker-scaffold238|size55694-augustus-gene-0.88-mRNA-1	Yes	Yes	148	88.64	Mycfi2_83583_Mycfi1.fgenesh1_pg.C_scaffold_21000070	Yes	Yes	144	54.17	ETM41975.1	hypothetical protein L914_12299, partial [Phytophthora parasitica]	Clafu1|190095|scf7180000130311_G1548
maker-scaffold24|size266781-snap-gene-1.219-mRNA-1	ef93	LVYHFDSAIYENACGMHKYDHLYGSLPTDYAKSQRGVHGIFGKAMWRLDIRNLLFPGCNEFNGARRCRMQRLAANGVRLKTSWRHGRHRVFIRTKGCWTQQSGDSSKTLNEHYPCDNDGGGYDANLLTFDKGVTYQTCIEANDDSPNRISWLWKITSPFGHYKRDGVIQKRILDLIEIDHSVATGGGDTKIVIVDEDGVETEL	MHLIGLVATLASLLSLVQALVYHFDSAIYENACGMHKYDHLYGSLPTDYAKSQRGVHGIFGKAMWRLDIRNLLFPGCNEFNGARRCRMQRLAANGVRLKTSWRHGRHRVFIRTKGCWTQQSGDSSKTLNEHYPCDNDGGGYDANLLTFDKGVTYQTCIEANDDSPNRISWLWKITSPFGHYKRDGVIQKRILDLIEIDHSVATGGGDTKIVIVDEDGVETEL	222	6	0.027027							Mycfi2_215133_estExt_fgenesh1_pg.C_40275		Yes	271	31.82	EMF09300.1	hypothetical protein SEPMUDRAFT_110810 [Sphaerulina musiva SO2202]	Sepmu1|110810|fgenesh1_pg.10_#_118
maker-scaffold456|size16191-augustus-gene-0.6-mRNA-1	ef37	APVTNSNTSPIISSPKNTLLLSHRADPPQDAYEKLAETFCHPIEPFFCFYYYTINQPTNDTKPTDDNNPTDDNNPSTNTGYGYGIRVEEDGTTTFNYGKSQLGFHRDGTIFYKDTEGKNCDVTHVDGPVGDGCAQYLYLTNGGGGVFPGTVDQCRVYGVNC	MHFQSILTLISASAITSTFAAPVTNSNTSPIISSPKNTLLLSHRADPPQDAYEKLAETFCHPIEPFFCFYYYTINQPTNDTKPTDDNNPTDDNNPSTNTGYGYGIRVEEDGTTTFNYGKSQLGFHRDGTIFYKDTEGKNCDVTHVDGPVGDGCAQYLYLTNGGGGVFPGTVDQCRVYGVNC	181	6	0.0331492		maker-scaffold277|size45735-augustus-gene-0.34-mRNA-2			177	56.43	Mycfi2_203694_estExt_fgenesh1_pm.C_40630	Yes	Yes	176	48.85	EMF10567.1	hypothetical protein SEPMUDRAFT_119108 [Sphaerulina musiva SO2202]	Seppo1|36882|fgenesh1_pg.13_#_110
maker-scaffold6|size359800-augustus-gene-0.100-mRNA-1	ef92	VPGHFCICTRPKDGNQDSSATARVCGEMPRSGGRAENVKFTGPGGGSFVGCVGLGFSAGARFGEACNKLYGNRVDKYSGAQCCTPDNCVDFHPVH	MHLPVGTFVLGTSLFFSLASAVPGHFCICTRPKDGNQDSSATARVCGEMPRSGGRAENVKFTGPGGGSFVGCVGLGFSAGARFGEACNKLYGNRVDKYSGAQCCTPDNCVDFHPVH	116	8	0.0689655		maker-scaffold187|size120711-augustus-gene-0.130-mRNA-2			141	36	Mycfi2_211581_estExt_fgenesh1_kg.C_50180	Yes	Yes	127	43.18
maker-scaffold16|size263423-augustus-gene-1.245-mRNA-1	ef23	APAAVPEAAPVTAVEDTAADIFARGGYGACCPSGSYSGCSSCPPSQSCPSDKSDKYTSCNKVAGLVVLCNVLNGNTINIPVSLNLLNGL	MQFSLFTLFGLSALALAAPAAVPEAAPVTAVEDTAADIFARGGYGACCPSGSYSGCSSCPPSQSCPSDKSDKYTSCNKVAGLVVLCNVLNGNTINIPVSLNLLNGL	106	7	0.0660377		snap_masked-scaffold1273|size10379-processed-gene-0.7-mRNA-1			126	62.89	Mycfi2_204808_estExt_fgenesh1_pm.C_80271	Yes	Yes	103	78.67			Zasce1|21433|gm1.5795_g
augustus_masked-scaffold210|size66325-processed-gene-0.7-mRNA-1	ef94	TPVSQSSSYAVGYASDNATLGNIDPPEIHSTSNNPNGAAIHCYTDDEWCYGISRAEVARGLNWFCNHFNGYTFKDSSTYNTGDWYYRPSDESHHTPFIDEVWEEGHINMKMLTIGTCDPPVEMNFEVCYVNMMAAVDSCDTIAEDDKHGGTASSGCIQYSLQPNPQFWPKCKLRQDQT	MMAGLSQVIVLLGLPLLLAATPVSQSSSYAVGYASDNATLGNIDPPEIHSTSNNPNGAAIHCYTDDEWCYGISRAEVARGLNWFCNHFNGYTFKDSSTYNTGDWYYRPSDESHHTPFIDEVWEEGHINMKMLTIGTCDPPVEMNFEVCYVNMMAAVDSCDTIAEDDKHGGTASSGCIQYSLQPNPQFWPKCKLRQDQT	198	8	0.040404							Mycfi2_78154_Mycfi1.fgenesh1_pg.C_scaffold_3000400	Yes	Yes	197	82.02			Dotse1|158381|estExt_Genewise1.C_10_t10133
maker-scaffold85|size116477-augustus-gene-0.128-mRNA-1	ef97	WDCGLTNGGDGVCRPNEAQVAAGGVSQLCAQSSPCKAQGNPCTPNANKGGRATCS	MVVDINHLPKNQSTSLNMKSFSLSFVLMALMSPFVLGWDCGLTNGGDGVCRPNEAQVAAGGVSQLCAQSSPCKAQGNPCTPNANKGGRATCS	92	6	0.0652174														Mycgr3|106106|estExt_fgenesh1_kg.C_chr_110088
augustus_masked-scaffold33|size194707-processed-gene-0.6-mRNA-1	ef10	APSPLGNNALVEKRGVGAPACATFCLILIEDPPVYAACIIGCANTGVPETEGLKPKALENGTIVFE	MRFSSFLSGAISLAVALAAPSPLGNNALVEKRGVGAPACATFCLILIEDPPVYAACIIGCANTGVPETEGLKPKALENGTIVFE	84	4	0.047619		augustus_masked-scaffold45|size177584-processed-gene-0.81-mRNA-1	Yes	Yes	84	78.79	Mycfi2_179456_Genemark.10468_g			593	81.82
maker-scaffold154|size85577-snap-gene-0.106-mRNA-1	ef102	AIPIGIRAIDSAKCYCPSAGCYQGTCSTVWVCEQVVGTTTYI	MQLLALFIATLVASANAAIPIGIRAIDSAKCYCPSAGCYQGTCSTVWVCEQVVGTTTYI	59	5	0.0847458
maker-scaffold65|size127157-augustus-gene-0.148-mRNA-1	ef14	LPTEQASQYCWWCAGGFPDALIFNPYVVDPFGPFTFDCPNPFNPLCAERGRLSPFCTDGDANGCYFSRCRCAGANMEACDLLHKDYDNIQFDPLTGSCMDVAQRGIEFNGFSKYCTQAGGFVSGCVP	MQLTTIVALFAASVAALPTEQASQYCWWCAGGFPDALIFNPYVVDPFGPFTFDCPNPFNPLCAERGRLSPFCTDGDANGCYFSRCRCAGANMEACDLLHKDYDNIQFDPLTGSCMDVAQRGIEFNGFSKYCTQAGGFVSGCVP	143	12	0.0839161		augustus_masked-scaffold830|size18102-processed-gene-0.7-mRNA-1	Yes	Yes	143	73.23
augustus_masked-scaffold302|size57126-processed-gene-0.5-mRNA-1	ef18	TRQDDPPYPYCACNNNGDVADVRITQYACQQYYNTIGARYHDKDDTYPVNGCYNIGTGYVKEFGGWCRQSPQLATGSTCCADQQTCSTG	MKLFTIATTLLLSALTTATRQDDPPYPYCACNNNGDVADVRITQYACQQYYNTIGARYHDKDDTYPVNGCYNIGTGYVKEFGGWCRQSPQLATGSTCCADQQTCSTG	107	8	0.0747664		maker-scaffold511|size30894-augustus-gene-0.32-mRNA-2			104	64.71
maker-scaffold81|size134059-snap-gene-0.155-mRNA-1	ef25	TPIDPSTHSLAKRDDWVFGRSKCPDDDGDIYHGSKNSWRIRCGYNINDKPMGGSNGNVNFQTCISGCGNTSGCVRVTFNGKVDANSAGSCYYFSSTKATPFKDATTDNKKVATKV	MLTRFRQADQLQNNMPYISKLLALSALALATLTTATPIDPSTHSLAKRDDWVFGRSKCPDDDGDIYHGSKNSWRIRCGYNINDKPMGGSNGNVNFQTCISGCGNTSGCVRVTFNGKVDANSAGSCYYFSSTKATPFKDATTDNKKVATKV	150	6	0.04		maker-scaffold1182|size11532-snap-gene-0.5-mRNA-1		Yes	133	56.14											PF08277(PAN-like domain)	IPR006583(PAN-3 domain)
maker-scaffold138|size171720-snap-gene-0.148-mRNA-1	ef4	DDPSAAAAVAAISALLEAISSATASASTPTYTPEQQSDPNDCTTNVMGCAEAANAAHTSCQQVSDCVGYCQSILGTSSDVSPACMGNYDPDHVDEGPKGNICTCWNSQGVADVVTHALIAVGETACFVWDEAFAQTAYDLTLLGKLPDMKALAWAGKILKVGNKFLAHGNGSRSIDLN	MKFLTLSAAAFLVNFSGVLCDDPSAAAAVAAISALLEAISSATASASTPTYTPEQQSDPNDCTTNVMGCAEAANAAHTSCQQVSDCVGYCQSILGTSSDVSPACMGNYDPDHVDEGPKGNICTCWNSQGVADVVTHALIAVGETACFVWDEAFAQTAYDLTLLGKLPDMKALAWAGKILKVGNKFLAHGNGSRSIDLN	198	10	0.0505051		augustus_masked-scaffold149|size69627-processed-gene-0.54-mRNA-1	Yes	Yes	221	33.14
maker-scaffold74|size120101-snap-gene-0.163-mRNA-1	ef47	GVLNTRDSSGCKKGEYSTVCSSDAKKAIFCYASGQTADLQDCPKADCQLDNNGDAVCGDSAPTTLKQPHGRHYGIGPHQCSEVQDYDDGAYVCSQQYDQLSG	MQTLITVAVFLYACCGVSAGVLNTRDSSGCKKGEYSTVCSSDAKKAIFCYASGQTADLQDCPKADCQLDNNGDAVCGDSAPTTLKQPHGRHYGIGPHQCSEVQDYDDGAYVCSQQYDQLSG	121	10	0.0826446		maker-scaffold308|size62284-snap-gene-0.47-mRNA-1	Yes	Yes	147	54
maker-scaffold14|size273198-augustus-gene-1.214-mRNA-1	ef48	ETSTFLGVDTFDTTDTFDHDGDSCSTNKGCLAGCQKQKSPEYSKFVKATCVKGHCQCVVSTEKDNCYGICVANYKQNYPLAKVIAGCSDGQGGCYCDADCGKDPKCNKDADKDYKCKHK	MLLKTGVALLGACLITAARAETSTFLGVDTFDTTDTFDHDGDSCSTNKGCLAGCQKQKSPEYSKFVKATCVKGHCQCVVSTEKDNCYGICVANYKQNYPLAKVIAGCSDGQGGCYCDADCGKDPKCNKDADKDYKCKHK	139	15	0.107914		maker-scaffold405|size36733-augustus-gene-0.46-mRNA-1	Yes	Yes	134	40.66								Seppo1|91924|e_gw1.3.103.1
maker-scaffold64|size127565-augustus-gene-0.132-mRNA-1	ef61	QACPAHPSHEAPHKQYPNAATPETYYADPAVEDPAVEDPPVEYPSVEDPAVEYPSVEDPPFEYPSVEDPITLTTSATTSTTTSATTSTITSTVTSATTTSTLTSTLISTTTSTTTSSITPEPTVPAQGNCNANSAVSCCNTDGQTIGNILGASCFLNLPVLGTTCETGSAFCCETDQVGLINVNTACSPIGLL	MPSFTSIVSILAVATSTVMAQACPAHPSHEAPHKQYPNAATPETYYADPAVEDPAVEDPPVEYPSVEDPAVEYPSVEDPPFEYPSVEDPITLTTSATTSTTTSATTSTITSTVTSATTTSTLTSTLISTTTSTTTSSITPEPTVPAQGNCNANSAVSCCNTDGQTIGNILGASCFLNLPVLGTTCETGSAFCCETDQVGLINVNTACSPIGLL	213	9	0.0422535		maker-scaffold611|size29245-augustus-gene-0.29-mRNA-1	Yes	Yes	196	49.74								Zasce1|30055|gm1.14417_g
maker-scaffold88|size314801-augustus-gene-1.78-mRNA-1	ef63	WAISFYTGLACNNDTHFNNTNYSGQGNGDCHLYTHNAHEKGNCTAVMNPKPQSAYIPKGTACCIGYWNECTYDKCYTKEGCINLRKGKEWETQHNDSWGVTFRCFDKKKKD	MKQTTLTTATTLILASLTPVHSWAISFYTGLACNNDTHFNNTNYSGQGNGDCHLYTHNAHEKGNCTAVMNPKPQSAYIPKGTACCIGYWNECTYDKCYTKEGCINLRKGKEWETQHNDSWGVTFRCFDKKKKD	133	9	0.0676692		maker-scaffold65|size104729-augustus-gene-0.126-mRNA-1	Yes	Yes	133	92.79
maker-scaffold175|size68150-snap-gene-0.93-mRNA-1	ef65	LPTSKIRDEIIKRNKTPEQPKPKGVPGWCKDRVFIAVFPPTQEEQCCAGVEDACVGLPPN	MRGFIVATALALCSLSVNALPTSKIRDEIIKRNKTPEQPKPKGVPGWCKDRVFIAVFPPTQEEQCCAGVEDACVGLPPN	79	5	0.0632911		maker-scaffold771|size45523-augustus-gene-0.29-mRNA-1	Yes	Yes	155	65.31
maker-scaffold11|size306745-snap-gene-2.129-mRNA-1	ef67	CQCRAHGSTSGCLSVSSTEDACSTAYGTITNGGTDAIQSM	MLTPRTLLLALTYTSSIAYACQCRAHGSTSGCLSVSSTEDACSTAYGTITNGGTDAIQSM	60	4	0.0666667		maker-scaffold780|size19467-snap-gene-0.12-mRNA-1	Yes	Yes	87	72.41
augustus_masked-scaffold79|size130575-processed-gene-0.29-mRNA-1	ef73	IPMPPSDTFDCPSDQQCALLTIQVTKMSPSITSTNTTVINTIFTPQYIPFQDQYVDCLYLTGSVSPDLDLNQVLCTPTWMYTDGTSQAGVSFGNTKSSSPLAVERSKIVTGVEVICNSD	MMTTKIIGAMLALATSIIAIPMPPSDTFDCPSDQQCALLTIQVTKMSPSITSTNTTVINTIFTPQYIPFQDQYVDCLYLTGSVSPDLDLNQVLCTPTWMYTDGTSQAGVSFGNTKSSSPLAVERSKIVTGVEVICNSD	138	5	0.0362319		snap_masked-scaffold186|size71630-processed-gene-0.40-mRNA-1	Yes	Yes	138	88.24
maker-scaffold197|size59752-augustus-gene-0.74-mRNA-1	ef89	ALEARQNLCTPACGSKTAAYYSGDAPFGGVVALECVRFDKDNEICRNPGMVYCCLTFFVSTPLSWRDVIGD	MKYLLGFSVLLAAVAGAPAALEARQNLCTPACGSKTAAYYSGDAPFGGVVALECVRFDKDNEICRNPGMVYCCLTFFVSTPLSWRDVIGD	90	6	0.0666667							Mycfi2_175052_Genemark.6064_g			286	72.5
maker-scaffold184|size116025-augustus-gene-0.115-mRNA-1	ef15	TDLATGLVVGSLCDCEGHYNCYNQGAFGCVRLLEGGGQNCVNPPTDYRFCSQQCGGQFYVYQKANSDDDQCVCSYYDARLSSQLCVAPPPSPNPPPTPFTPQPIPPQATLIQGTQCGNSSLSTCQAQGAWGCVSADLDYCIDQTKECDAACGFFGFAYQKRNSGDRRCVCSSQDLAQSADSDNGDNGGGDEGGDDDDDDDDDDDEDEDEEDDDDDGDDDDGSGGNGGM	MWSPLLLATAFAAIVSATDLATGLVVGSLCDCEGHYNCYNQGAFGCVRLLEGGGQNCVNPPTDYRFCSQQCGGQFYVYQKANSDDDQCVCSYYDARLSSQLCVAPPPSPNPPPTPFTPQPIPPQATLIQGTQCGNSSLSTCQAQGAWGCVSADLDYCIDQTKECDAACGFFGFAYQKRNSGDRRCVCSSQDLAQSADSDNGDNGGGDEGGDDDDDDDDDDDEDEDEEDDDDDGDDDDGSGGNGGM	245	18	0.0734694		augustus_masked-scaffold86|size89246-processed-gene-0.51-mRNA-1	Yes	Yes	211	68.85	Mycfi2_216287_estExt_fgenesh1_pg.C_80021		Yes	537	51.19			Sepmu1|111202|fgenesh1_pg.11_#_24	KOG0943	Predicted ubiquitin-protein ligase/hyperplastic discs protein, HECT superfamily [Posttranslational modification, protein turnover, chaperones].
maker-scaffold16|size263423-augustus-gene-1.247-mRNA-1	ef11	WGVAFYTGSNCNADEHFDSAMYSGHSTKNSQCLEVGEPGENCKWYTNEGTQVAECTAPNDYTNSFYWSIGSICGVGFEDNHDCYFNEFDWIAQQCYRVTDLPDWAFHGQALTFQCRDREDARLGDVVPYIPMGAVNITVP	MIRIVSASLAIIGALLAPSVSAWGVAFYTGSNCNADEHFDSAMYSGHSTKNSQCLEVGEPGENCKWYTNEGTQVAECTAPNDYTNSFYWSIGSICGVGFEDNHDCYFNEFDWIAQQCYRVTDLPDWAFHGQALTFQCRDREDARLGDVVPYIPMGAVNITVP	162	8	0.0493827		augustus_masked-scaffold666|size23142-processed-gene-0.21-mRNA-1	Yes	Yes	162	91.43	Mycfi2_198863_fgenesh1_pg.8_#_6	Yes	Yes	148	74.29			Zasce1|27524|gm1.11886_g
augustus_masked-scaffold83|size116823-processed-gene-0.32-mRNA-1	ef12	LPTQTQPQNTLIPDYQLAQARAFAYAHWNDATFRLDTNGQTYYTPATQPNGISWADYAAYCRAYGNYLCSLGYTAYCGGQPANTDPFARRPTYWQDPSYYNAVANAWRNPADFYGARRVDPYTGQVFNGGVQSCTTDEEGNQSCVA	MKFSAAATLAFLSTTLTTALPTQTQPQNTLIPDYQLAQARAFAYAHWNDATFRLDTNGQTYYTPATQPNGISWADYAAYCRAYGNYLCSLGYTAYCGGQPANTDPFARRPTYWQDPSYYNAVANAWRNPADFYGARRVDPYTGQVFNGGVQSCTTDEEGNQSCVA	165	5	0.030303		augustus_masked-scaffold688|size22288-processed-gene-0.8-mRNA-1	Yes	Yes	164	78.23	Mycfi2_212087_estExt_fgenesh1_kg.C_70215	Yes	Yes	162	68.03
maker-scaffold75|size131321-augustus-gene-0.143-mRNA-1	ef13	VALPQSAGNINELEARDPQIGIGIGVGVSIDIQAQISTAVTVVKQQCVNWSCGCPEFETCFTSVCDQQGYSQEVVSGLRSQFNLSVGIGIGIDIGTYKEAVLGYCKPLTKDCFESYCAQQGYSDDIIAQLRIELKLDVDVSIGS	MQFSSLSAVLATLALSNAVALPQSAGNINELEARDPQIGIGIGVGVSIDIQAQISTAVTVVKQQCVNWSCGCPEFETCFTSVCDQQGYSQEVVSGLRSQFNLSVGIGIGIDIGTYKEAVLGYCKPLTKDCFESYCAQQGYSDDIIAQLRIELKLDVDVSIGS	162	8	0.0493827		augustus_masked-scaffold82|size104484-processed-gene-0.118-mRNA-1	Yes	Yes	171	71.52	Mycfi2_211533_estExt_fgenesh1_kg.C_50130	Yes	Yes	162	70.42
augustus_masked-scaffold92|size167589-processed-gene-0.0-mRNA-1	ef46	APTSPSSYGGDACDGLKKAYTECKAIQDKDYDQWQAAIKYEALQKSQYETCKALEAKYEADYKSCGKADADAKKQAYDAAKYEAKVIVCKTEGQEWKAAWEKNAAAEKELHKQEGICNYKKWQFEDCEKKEAEKDKVLTGYAKPAGYSKPAGY	MKFTLFATAAFVAGTIAAPTSPSSYGGDACDGLKKAYTECKAIQDKDYDQWQAAIKYEALQKSQYETCKALEAKYEADYKSCGKADADAKKQAYDAAKYEAKVIVCKTEGQEWKAAWEKNAAAEKELHKQEGICNYKKWQFEDCEKKEAEKDKVLTGYAKPAGYSKPAGY	170	7	0.0411765		maker-scaffold305|size43289-augustus-gene-0.25-mRNA-1	Yes	Yes	213	63.59	Mycfi2_87246_Mycfi1.estExt_fgenesh1_pg.C_60199	Yes	Yes	211	52.24
maker-scaffold8|size521809-augustus-gene-4.146-mRNA-1	ef55	TPLELAARAPNAQQMLDQAAAFAASHVGQYPDDDLIRCAKEIKTTYSTWGYCQPQYNPFPCSDGCDDGPQPWRYWDWFNAYCYQQWPTEYQVWNQWCLNPTIQINTCSGLLGCLL	MQFKAIIIALAAAGSAVATPLELAARAPNAQQMLDQAAAFAASHVGQYPDDDLIRCAKEIKTTYSTWGYCQPQYNPFPCSDGCDDGPQPWRYWDWFNAYCYQQWPTEYQVWNQWCLNPTIQINTCSGLLGCLL	133	8	0.0601504		maker-scaffold521|size30190-augustus-gene-0.33-mRNA-1	Yes	Yes	135	67.83	Mycfi2_86999_Mycfi1.estExt_fgenesh1_pg.C_50093	Yes	Yes	133	60
maker-scaffold1|size577541-augustus-gene-3.79-mRNA-1	ef7	LPGSSAGAITGVPPIPQSALDPNQTFDTSREQGPDPDEGYCYLCMGCWAKQNGALVISYNVHIGFAYSSGHEFNNGNGLQDQCTNIFWELEHRTGAISMWKCKVDELTDRTTLHFNNIVGQGGDLSDELNKFYPDVAAQNPFNCPDN	MRFILAVATIIAVGLVSALPGSSAGAITGVPPIPQSALDPNQTFDTSREQGPDPDEGYCYLCMGCWAKQNGALVISYNVHIGFAYSSGHEFNNGNGLQDQCTNIFWELEHRTGAISMWKCKVDELTDRTTLHFNNIVGQGGDLSDELNKFYPDVAAQNPFNCPDN	165	6	0.0363636		augustus_masked-scaffold257|size49098-processed-gene-0.21-mRNA-1	Yes	Yes	163	93.38	Mycfi2_79619_Mycfi1.fgenesh1_pg.C_scaffold_7000222	Yes	Yes	159	84.56
augustus_masked-scaffold8|size521809-processed-gene-3.24-mRNA-1	ef54	GPVATPDELSIHSDKLDTRAKAPNNLIRAEAAPSVQQMQNSAKDFAHAHAGHKPNAYMLKAAQELGLQHQGFWNFPDADSSWSFWDCFNSYCWDQWPAQFDTWNVWCTDPSYGDWCGGYC	MQFKIIVATIAAFAVGSAIAGPVATPDELSIHSDKLDTRAKAPNNLIRAEAAPSVQQMQNSAKDFAHAHAGHKPNAYMLKAAQELGLQHQGFWNFPDADSSWSFWDCFNSYCWDQWPAQFDTWNVWCTDPSYGDWCGGYC	140	5	0.0357143		maker-scaffold521|size30190-augustus-gene-0.33-mRNA-1	Yes	Yes	135	39.78	Mycfi2_86999_Mycfi1.estExt_fgenesh1_pg.C_50093	Yes	Yes	133	31.96
maker-scaffold7|size340193-snap-gene-1.169-mRNA-1|m	ef71	ANTPIACIKLTHTRLDIRPASIFLTSAYCNVDGVAKDSQFWYLATLFRNRKHLSPHRHIFNRAELTFTMRAATLIAALFSASALAGPVLKYRDTETNPEDCEDTPKSPSSPAPKPYGATDTPKSPTAPSDYGVPKSYGSNDTPKSPISPPAPKPYGSSDTPKSPISPPAPKPYGSSD	MPRLPNTSLFNSPSFSFIPLLFLQATLSSGKAANTPIACIKLTHTRLDIRPASIFLTSAYCNVDGVAKDSQFWYLATLFRNRKHLSPHRHIFNRAELTFTMRAATLIAALFSASALAGPVLKYRDTETNPEDCEDTPKSPSSPAPKPYGATDTPKSPTAPSDYGVPKSYGSNDTPKSPISPPAPKPYGSSDTPKSPISPPAPKPYGSSD	209	3	0.0143541	Ecp6	maker-scaffold285|size44908-snap-gene-0.79-mRNA-1	Yes	Yes	554	56.54	Mycfi2_212004_estExt_fgenesh1_kg.C_70127	Yes	Yes	413	37.42				KOG0260	RNA polymerase II, large subunit [Transcription].
maker-scaffold55|size183517-snap-gene-0.291-mRNA-1	ef17	TQQKQPEPMSYAGHCVQGKCKIKYRGKFHDARCPGNDQCLYEGDYCYYNDKENKIACRSAHRQYILKMEKK	MKTSLLFLFFGSCVLATQQKQPEPMSYAGHCVQGKCKIKYRGKFHDARCPGNDQCLYEGDYCYYNDKENKIACRSAHRQYILKMEKK	87	7	0.0804598		maker-scaffold51|size186555-augustus-gene-0.173-mRNA-3			89	78.26
genemark-scaffold174|size111072-processed-gene-0.37-mRNA-1	ef30	LANPPPSKNLCPNEHTMLPCRNSCKSDGQAGGFCIPTTKGDLFSPKTCKCYGGSGIEQRSETDQAAALDEILTILDGFPILSIDEIDEAGLVGRSSDGLWKRKCHMVRVCVGVWKAKVCYSVEVC	MKLLTTLLATTMMASSTLALANPPPSKNLCPNEHTMLPCRNSCKSDGQAGGFCIPTTKGDLFSPKTCKCYGGSGIEQRSETDQAAALDEILTILDGFPILSIDEIDEAGLVGRSSDGLWKRKCHMVRVCVGVWKAKVCYSVEVC	144	10	0.0694444		maker-scaffold562|size28366-snap-gene-0.31-mRNA-1			129	65.45
maker-scaffold60|size135228-augustus-gene-0.173-mRNA-1	ef32	MNPPSEDSVFPTNQTSEYDLDTVDQTFEKSLEASKLKKEKAKVYVWYSNHVGMRCKKRSWSSWRHHVALRPNDCDNTRWSDHRIKSFRWNFYPPPHHYKDGELEKWGDCYLTVWSEKDCKGDVLKRLDKINHKEMYRNQRICNRVRDSDKPGRSVSLMCKPFS	MHLRGFLAVLALAMCFAGISFGAAMNPPSEDSVFPTNQTSEYDLDTVDQTFEKSLEASKLKKEKAKVYVWYSNHVGMRCKKRSWSSWRHHVALRPNDCDNTRWSDHRIKSFRWNFYPPPHHYKDGELEKWGDCYLTVWSEKDCKGDVLKRLDKINHKEMYRNQRICNRVRDSDKPGRSVSLMCKPFS	187	7	0.0374332		maker-scaffold496|size31932-snap-gene-0.35-mRNA-1			136	59.62
augustus_masked-scaffold27|size227478-processed-gene-0.0-mRNA-1	ef35	LPVHEGSSGLNCNNGACVPDANTADCQSKKLASGWQEFDIMIGVVYNHGVGCKSVFDTIASKIGPPETNLCQNTICEWHCSMIAGHDFPSETQPRGGPIYDAGTSLKFYAPNGRNGVISQALQSSYPMVDKFDC	MHFFTAILPALLSLVTALPVHEGSSGLNCNNGACVPDANTADCQSKKLASGWQEFDIMIGVVYNHGVGCKSVFDTIASKIGPPETNLCQNTICEWHCSMIAGHDFPSETQPRGGPIYDAGTSLKFYAPNGRNGVISQALQSSYPMVDKFDC	151	8	0.0529801		maker-scaffold220|size54561-snap-gene-0.99-mRNA-2			154	32.81	Mycfi2_179476_Genemark.10488_g			674	79.31
snap_masked-scaffold5|size423481-processed-gene-2.98-mRNA-1	ef38	SPLSPPMGVSLEFFNGDTCDSDEFVYREDYWWTMGVMPTVCSPIECFPAVSFDQCGYSTNSTSVRVIQYPLGIANGSPKDICEVQIFGSRSCQGRGEDTGAQVGGGQHGDCWGTASGYMYESYSINCRFDGLPES	MHTSAVLYVAVAMFASINASPLSPPMGVSLEFFNGDTCDSDEFVYREDYWWTMGVMPTVCSPIECFPAVSFDQCGYSTNSTSVRVIQYPLGIANGSPKDICEVQIFGSRSCQGRGEDTGAQVGGGQHGDCWGTASGYMYESYSINCRFDGLPES	154	8	0.0519481		genemark-scaffold40|size120193-processed-gene-0.3-mRNA-1			182	88.89
snap_masked-scaffold7|size340193-processed-gene-0.83-mRNA-1	ef45	LPGAQKMTLVRYWWGNTCPGFLASCPNDHATCPKPKNEEGKEIATFLSKDELKAHTCKEISNGDGYGIFHIPDWFQGTDYRDSFTRCKITFYDQKHCKGNVVKEYTEWHNRKCLQMNDSLSVKTDCSAAKNHKTGGKTDTGPSEGHDGIGEDDDDEQ	MQLISITGFCLLAATITSALPGAQKMTLVRYWWGNTCPGFLASCPNDHATCPKPKNEEGKEIATFLSKDELKAHTCKEISNGDGYGIFHIPDWFQGTDYRDSFTRCKITFYDQKHCKGNVVKEYTEWHNRKCLQMNDSLSVKTDCSAAKNHKTGGKTDTGPSEGHDGIGEDDDDEQ	176	9	0.0511364		maker-scaffold218|size54875-snap-gene-0.43-mRNA-1			206	85.26
maker-scaffold93|size112094-augustus-gene-0.126-mRNA-1	ef49	VPNAEAEAVAEAAAVVDDTSFTENVWKPNLEARKNRCYCKKPHGGRKRYRGSSSIIVGDKKRNHCYQCYKNSNRCEDLGKKKHCGSDTDDDD	MQYIKSLILAVSALAMASASAVPNAEAEAVAEAAAVVDDTSFTENVWKPNLEARKNRCYCKKPHGGRKRYRGSSSIIVGDKKRNHCYQCYKNSNRCEDLGKKKHCGSDTDDDD	113	6	0.0530973		maker-scaffold44|size117157-snap-gene-0.180-mRNA-4			217	83.7
snap_masked-scaffold166|size69394-processed-gene-0.54-mRNA-1	ef59	DTTVTQTVTATITAAPTTMTTKGSAYPNITSAESTYSTATSIAPTCTKPPMPGPDVIPYGRGVVYHPENCTYSDAMIPSGVTPPALGPPEVQCKIKWAVFQDSIDISWSEDTGVTPQMLHEKLTDCGNVHDVRLYDRMDSEPDDDIDWDKAAPNARWWIRALAGLGKHYCIQDSISKAGYSGPPFTCKGLGY	MKLACLAAFAMCSLARSDTTVTQTVTATITAAPTTMTTKGSAYPNITSAESTYSTATSIAPTCTKPPMPGPDVIPYGRGVVYHPENCTYSDAMIPSGVTPPALGPPEVQCKIKWAVFQDSIDISWSEDTGVTPQMLHEKLTDCGNVHDVRLYDRMDSEPDDDIDWDKAAPNARWWIRALAGLGKHYCIQDSISKAGYSGPPFTCKGLGY	209	8	0.0382775		maker-scaffold777|size19516-snap-gene-0.32-mRNA-1			245	79.17	Mycfi2_178194_Genemark.9206_g			278	61.17
augustus_masked-scaffold184|size116025-processed-gene-0.3-mRNA-1	ef60	DFWIGNCASTSTTPIDPKSIPLPGSDLDCNYKAYPGNGDICNATHLIDTKNNGGVCPGNDDNRSLSFCGIELVGSGCPESFQISE	MLPLLLLLIPSTLADFWIGNCASTSTTPIDPKSIPLPGSDLDCNYKAYPGNGDICNATHLIDTKNNGGVCPGNDDNRSLSFCGIELVGSGCPESFQISE	99	6	0.0606061		maker-scaffold86|size89246-snap-gene-0.120-mRNA-1			281	95.18								Clafu1|194701|scf7180000130785_G1643
maker-scaffold209|size61662-snap-gene-0.63-mRNA-1	ef64	APGVTPIARDGAADVELQSPKSFLLCYCDVYDQNCKCSCNCHYG	MKSLGAFLILGSFAFAAPGVTPIARDGAADVELQSPKSFLLCYCDVYDQNCKCSCNCHYG	60	6	0.1		maker-scaffold733|size23756-snap-gene-0.20-mRNA-1		Yes	71	88.46
maker-scaffold25|size353366-snap-gene-0.109-mRNA-1	ef68	IAFPQNNGQQGGRQNGQQNGDVEDMVFDNDDGDTRNFNNDNSNAGNSAARQNYHSTTMAHYPTSTWKDDKPKTTTLKAYDPPKPTYHHEDDTTCPRNSRATPGILTVRLHNERKCRSDRRNDGRRVDYDEEIFLDTFLNRNANNGRNNRQNNRQSECIDADDDIHSASFQKFLDSNAFDTCRLNFYNGRGCASNRLVRSVRINDNNEKDCLNVGNNGGRRARSLRVDCER	MLKQSILALLAASATVQAIAFPQNNGQQGGRQNGQQNGDVEDMVFDNDDGDTRNFNNDNSNAGNSAARQNYHSTTMAHYPTSTWKDDKPKTTTLKAYDPPKPTYHHEDDTTCPRNSRATPGILTVRLHNERKCRSDRRNDGRRVDYDEEIFLDTFLNRNANNGRNNRQNNRQSECIDADDDIHSASFQKFLDSNAFDTCRLNFYNGRGCASNRLVRSVRINDNNEKDCLNVGNNGGRRARSLRVDCER	248	7	0.0282258		maker-scaffold108|size88596-augustus-gene-0.106-mRNA-1			308	76.27								Cerzm1|82613|fgenesh1_pg.6_#_81
genemark-scaffold366|size44444-processed-gene-0.15-mRNA-1	ef76	SPTQNLEARKPPSLTYVDQNLEDDAGKACAAWSVWKDPVRNVVRPICNQWVPDERETSHFGLVTGIFEGTCYVWNVRITDSKQVLPECAKGEQHEGDGE	MAPTISTLALLTLFASSTLTSPTQNLEARKPPSLTYVDQNLEDDAGKACAAWSVWKDPVRNVVRPICNQWVPDERETSHFGLVTGIFEGTCYVWNVRITDSKQVLPECAKGEQHEGDGE	119	4	0.0336134							Mycfi2_84952_Mycfi1.fgenesh1_pg.C_scaffold_40000006		Yes	362	65.06			Cerzm1|92606|gm1.588_g
maker-scaffold65|size127157-snap-gene-0.181-mRNA-1	ef79	VADEEEVRAKTSWADRGAQPFGAVLLPRDVLERQYTCEAGYGLCENSGSCCPTNAGCCGQGCINKEVRAARRFCFFWTIIALTRSECVLLWIRRKAIPFAGYTS	MFSRAWVLLFGLVACVVAVADEEEVRAKTSWADRGAQPFGAVLLPRDVLERQYTCEAGYGLCENSGSCCPTNAGCCGQGCINKEVRAARRFCFFWTIIALTRSECVLLWIRRKAIPFAGYTS	122	10	0.0819672
genemark-scaffold82|size130053-processed-gene-0.46-mRNA-1	ef80	TDHLCIIDDEAASLQMPSLVHGISSSTPSFSALSGLSVSIRVHRVERVLTFLGSTDVFGRLSSQTEITLGGSGP	MLIQLAKNLSLYFLCSSIMLCLRLPVVLHTDHLCIIDDEAASLQMPSLVHGISSSTPSFSALSGLSVSIRVHRVERVLTFLGSTDVFGRLSSQTEITLGGSGP	103	3	0.0291262
maker-scaffold185|size68290-snap-gene-0.71-mRNA-1	ef81	ITHKASRVRGLRVLSNLSEYWATPQQGTILSTTRLACMFGIAKRAWHMQDLEALRA	MTLLFQIILASELCWRAAQSITHKASRVRGLRVLSNLSEYWATPQQGTILSTTRLACMFGIAKRAWHMQDLEALRA	76	2	0.0263158
snap_masked-scaffold5|size423481-processed-gene-0.90-mRNA-1	ef83	WVWSISVPEPATEEKHDDDDGGDKDNESVISLCGYIRAINGIGTRPCCNYADEPCRVQDLKASLVKASATSSESRASPRQGSILQWSSDPTHEIWSTIRFPKFVEHTFPSLPDQRAESKAHIHLWMRLSGPGEGLELSALLKGFGSEFVEVVGHDVEFMGIMT	MNIEEILLAAVMVACAGAWVWSISVPEPATEEKHDDDDGGDKDNESVISLCGYIRAINGIGTRPCCNYADEPCRVQDLKASLVKASATSSESRASPRQGSILQWSSDPTHEIWSTIRFPKFVEHTFPSLPDQRAESKAHIHLWMRLSGPGEGLELSALLKGFGSEFVEVVGHDVEFMGIMT	181	5	0.0276243
maker-scaffold74|size120101-snap-gene-0.164-mRNA-1	ef84	QSLYRTGAVPYNELFERDTGDSDFEVPEGSKCRPCQSDDNCTAQCNKWDPNYTSTCIDSKKYKRKCCLCHYASNDACKKTCATDVGGKPLKPGEKETNACQQNGTDCACCYSCNGKPCPGDPPCPCH	MRLYSTLGSTLPLLLLSCLVAVQAQSLYRTGAVPYNELFERDTGDSDFEVPEGSKCRPCQSDDNCTAQCNKWDPNYTSTCIDSKKYKRKCCLCHYASNDACKKTCATDVGGKPLKPGEKETNACQQNGTDCACCYSCNGKPCPGDPPCPCH	151	19	0.125828
maker-scaffold115|size213524-snap-gene-0.126-mRNA-1	ef85	VPPPHLDPSEFPRPPLPNDPATNYCSCNKADGHIADRTTSQACPSVHGVYFDAPGTFTNNHYPGCYNKDITLDTASEFNSTCISLGAAEGVCCTGSPPPDGSYVCSHSFTDPPPS	MLPTLSFSLLACAAILTSAVPPPHLDPSEFPRPPLPNDPATNYCSCNKADGHIADRTTSQACPSVHGVYFDAPGTFTNNHYPGCYNKDITLDTASEFNSTCISLGAAEGVCCTGSPPPDGSYVCSHSFTDPPPS	134	9	0.0671642
augustus_masked-scaffold358|size36907-processed-gene-0.1-mRNA-1	ef87	AYPPTRVQAERLGLLEERQNDCSTVCPDNNRYACSCEVGYLICGSYGKVPCESAVAISPRQMEQMDGLKLH	MQFSSILSTILAAAASVNAAYPPTRVQAERLGLLEERQNDCSTVCPDNNRYACSCEVGYLICGSYGKVPCESAVAISPRQMEQMDGLKLH	90	6	0.0666667
augustus_masked-scaffold228|size50488-processed-gene-0.0-mRNA-1	ef88	YVDNWNCVQDAVNGVCNHYKQGGPRGHDVEIVEYQNCRSEFKCKTPGNGCYPNAWYEDYQWKANCS	MKFSSVIFSVFVASASAYVDNWNCVQDAVNGVCNHYKQGGPRGHDVEIVEYQNCRSEFKCKTPGNGCYPNAWYEDYQWKANCS	83	6	0.0722892
maker-scaffold167|size69036-augustus-gene-0.51-mRNA-1	ef91	TPTPEGNGADANDGGPLSYGGGVPPPPQPVQSYGPPQGSYGVPPSPVPFPPPGPASFPPPPGPFPFPPPGGCAGPDPCPGVSIPGPGTTASTGSGGAGGGGNNNPCGNNQVASCCNGNAGSGGLLGPILGGNCGILGQHPCSQGGSACCTTTQSGLINLALPCKLFDSLL	MKASTVLAVFATALLSNATPTPEGNGADANDGGPLSYGGGVPPPPQPVQSYGPPQGSYGVPPSPVPFPPPGPASFPPPPGPFPFPPPGGCAGPDPCPGVSIPGPGTTASTGSGGAGGGGNNNPCGNNQVASCCNGNAGSGGLLGPILGGNCGILGQHPCSQGGSACCTTTQSGLINLALPCKLFDSLL	188	10	0.0531915							Mycfi2_205343_estExt_fgenesh1_pm.C_100217	Yes	Yes	171	54.59				KOG1924	RhoA GTPase effector DIA/Diaphanous [Signal transduction mechanisms, Cytoskeleton].
maker-scaffold71|size124749-augustus-gene-0.125-mRNA-1	ef95	APVQDEVESPHLAPRAVNHVDQVNQINQVLQSAGVQITHEAHQVSFCVAGTCYYNYRTLLFDGCSSYGVLGYCGDGVQFDWPTLYNNYPHFLDYDYFDNYCNYPLYVNCEFY	MQFTSFIVALAAIGSSVLAAPVQDEVESPHLAPRAVNHVDQVNQINQVLQSAGVQITHEAHQVSFCVAGTCYYNYRTLLFDGCSSYGVLGYCGDGVQFDWPTLYNNYPHFLDYDYFDNYCNYPLYVNCEFY	131	6	0.0458015							Mycfi2_172309_Genemark.3321_g			312	45.57
augustus_masked-scaffold131|size81856-processed-gene-0.15-mRNA-1	ef100	TAIPTENIENANQSDKGNYAICNRKYHYGISRNKFRICGSKDWGNNGADVLREIDHKRIHIHKIENGNGDGIHKVEKGHGDGCDWWVRFQASAHWLDKYFEHAIRDAGGPSDVECKEVKYWP	MKLSAWFTPFLAAQVLATAIPTENIENANQSDKGNYAICNRKYHYGISRNKFRICGSKDWGNNGADVLREIDHKRIHIHKIENGNGDGIHKVEKGHGDGCDWWVRFQASAHWLDKYFEHAIRDAGGPSDVECKEVKYWP	139	4	0.028777
maker-scaffold92|size167589-augustus-gene-0.168-mRNA-1	ef101	AIKYHCNDSSTKVYNNCSPDDTQSCQKYCPLECPHKAKTDKQQLRGTAASQGQCDCYCAYEVIGQGGISGPP	MHFLLVISWAVLAQCAIKYHCNDSSTKVYNNCSPDDTQSCQKYCPLECPHKAKTDKQQLRGTAASQGQCDCYCAYEVIGQGGISGPP	87	9	0.103448
maker-scaffold69|size126840-augustus-gene-0.75-mRNA-1	ef107	ELIARLEIEKVFRRCRCGNSIESIARTMCFASTIHADLIRAGKKRGHLGVDAPCAFCQLRDHGFRGHTPSDLIYIKAKAGIGAVSDEDCKVAGYWEHAILGQLCWEMGVNSTEKQSVAVLRDTTQAAAGEKVRTNLRRDYDMKNLSVCGGRIFCVETPCH	MMMYLFIGIVFAELIARLEIEKVFRRCRCGNSIESIARTMCFASTIHADLIRAGKKRGHLGVDAPCAFCQLRDHGFRGHTPSDLIYIKAKAGIGAVSDEDCKVAGYWEHAILGQLCWEMGVNSTEKQSVAVLRDTTQAAAGEKVRTNLRRDYDMKNLSVCGGRIFCVETPCH	172	10	0.0581395
maker-scaffold409|size21502-snap-gene-0.11-mRNA-1	ef108	DVDLCCDDSRTAGDCPGQHRRRCCLPGTDPNHHHGCDRGQHGFIWGATLSYVFTERCGDQALGTYYCDAH	MKVSPVLLALLAQVLSVSADVDLCCDDSRTAGDCPGQHRRRCCLPGTDPNHHHGCDRGQHGFIWGATLSYVFTERCGDQALGTYYCDAH	89	8	0.0898876
maker-scaffold2|size541631-snap-gene-3.122-mRNA-1	ef109	RCCDHGGDPKGCCSDKATEDACTLGHGIYRYNSQTRIGECDNPAELNAFDTACQLSRVRSNCGSFESTCGRV	MLTIRSLLVLAYARCCDHGGDPKGCCSDKATEDACTLGHGIYRYNSQTRIGECDNPAELNAFDTACQLSRVRSNCGSFESTCGRV	85	9	0.105882
maker-scaffold223|size118560-snap-gene-0.28-mRNA-1	ef110	ALRSHAPLEDTQLEAALARDQREWAARQAFEALTISPEKQHSNAGIEAGPDTSTAREAQSDV	MCRYSAQITLMCALHSLNCLLAALRSHAPLEDTQLEAALARDQREWAARQAFEALTISPEKQHSNAGIEAGPDTSTAREAQSDV	84	3	0.0357143
maker-scaffold217|size55370-snap-gene-0.95-mRNA-1	ef111	AGNNCPEGLWQCKYADGGHCCVMGLVTAQKIVLEVPNGLLSALLVERHLSGT	MVHLNKAFAGLLVLASTVYAAGNNCPEGLWQCKYADGGHCCVMGLVTAQKIVLEVPNGLLSALLVERHLSGT	72	4	0.0555556
genemark-scaffold447|size15065-processed-gene-0.0-mRNA-1	ef112	ILPRPRNPVKYVGLETGSLEKRHNCFYCLVTYDACYDCIEGCAYGN	MKIFYIAAVALLSATASNAILPRPRNPVKYVGLETGSLEKRHNCFYCLVTYDACYDCIEGCAYGN	65	5	0.0769231

## Sheet: P. fijiensis
mRNA	short name	Mature protein sequence	Full protein sequence	Protein length	Cysteine count	Cysteine percent of full protein	Known effector	BLASTP Hit with Peum	BLASTP Hit with Peum (effector?)	BLASTP Hit with Peum (Sp?)	BLASTP Hit Peum Protein length	BLASTP Hit Peum Protein Identity	BLASTP Hit with Pmus	BLASTP Hit with Pmus (Effector?)	BLASTP Hit with Pmus (Sp?)	BLASTP Hit Pmus Protein length	BLASTP Hit Pmus Protein Identity	BLASTP Hit with NCBI nr database	BLASTP Hit with NCBI nr database (description)	BLASTP Hit with JGI 406 fungal species	RPSblast Hit with KOG	RPSblast Hit with KOG (description)	pfam_term	interpro_term	GO_MF	GO_CC	GO_BP	BLASTP Hit with PHI	BLASTP Hit with PHI (species)	BLASTP Hit with PHI (homolog)	BLASTP Hit with PHI (type)
Mycfi2_79602_Mycfi1.fgenesh1_pg.C_scaffold_7000205	ef65	AADYQFHVYGLTAACPSNRDCNYSFNVLGNETDAYPAFDAYCTARTMPRDSTYRPCDLKSGAVQGVEAWFSLGTDPQTPSQNYRETALRK	MHHIISTSLFLVSLTSTSVLAADYQFHVYGLTAACPSNRDCNYSFNVLGNETDAYPAFDAYCTARTMPRDSTYRPCDLKSGAVQGVEAWFSLGTDPQTPSQNYRETALRK	110	4	0.0363636							maker-scaffold232|size52038-snap-gene-0.64-mRNA-2			164	40	XP_003851899.1	hypothetical protein MYCGRDRAFT_104794 [Zymoseptoria tritici IPO323]_x0001_gb|EGP86875.1| hypothetical protein MYCGRDRAFT_104794 [Zymoseptoria tritici IPO323]	Mycgr3|104794|estExt_fgenesh1_kg.C_chr_60114
Mycfi2_210580_estExt_fgenesh1_kg.C_20404	ef48	ATLYFNATLSGTSLTVNSWDDTNNDGKQQPQDIICSGKDLQPVSSYQWMVKCTGGPDKRKSDTVFDVFLEPNTKRFLDVIYRYSNPDASALNVGDNADQFLFNFRVGSVDGKFFKSREFAAQQDILHLVKPEALKNPCDSLDSC	MRSAVVLLTSLLCSSVSATLYFNATLSGTSLTVNSWDDTNNDGKQQPQDIICSGKDLQPVSSYQWMVKCTGGPDKRKSDTVFDVFLEPNTKRFLDVIYRYSNPDASALNVGDNADQFLFNFRVGSVDGKFFKSREFAAQQDILHLVKPEALKNPCDSLDSC	161	5	0.0310559		augustus_masked-scaffold141|size76853-processed-gene-0.18-mRNA-1			1295	86.81	augustus_masked-scaffold49|size113137-processed-gene-0.61-mRNA-1		Yes	161	88.19	EME48848.1	hypothetical protein DOTSEDRAFT_67792 [Dothistroma septosporum NZE10]	Clafu1|195286|scf7180000130833_G2848	KOG0651	26S proteasome regulatory complex, ATPase RPT4 [Posttranslational modification, protein turnover, chaperones].
Mycfi2_85397_Mycfi1.fgenesh1_pg.C_scaffold_48000028	ef24	ATPVPSPDGLLGGVTGALAPVTNTVSGTVGALVGSVPALLESQCNSQFSKCNVTVSGQIENLLTDGSSFAGRASVAGWVQNGHAYGGIQLAGKAPLPFNIKCDTVANVCLGTVSGNVTQVFANGKDIALWGWLTPSGHCDNGTCYGSVTALGDPAY	MPSTVGLIAFMALALTALATPVPSPDGLLGGVTGALAPVTNTVSGTVGALVGSVPALLESQCNSQFSKCNVTVSGQIENLLTDGSSFAGRASVAGWVQNGHAYGGIQLAGKAPLPFNIKCDTVANVCLGTVSGNVTQVFANGKDIALWGWLTPSGHCDNGTCYGSVTALGDPAY	174	6	0.0344828		maker-scaffold201|size58866-augustus-gene-0.70-mRNA-1	Yes	Yes	182	89.1						KJX97465.1	hypothetical protein TI39_contig487g00007 [Zymoseptoria brevis]	Cerzm1|49762|e_gw1.35.233.1
Mycfi2_86673_Mycfi1.estExt_fgenesh1_pg.C_20518	ef60	CSPLAMPAAVAGELETRQANNCTGYYSDLSGYVCTVRPYDCSAFYTVQPSDTCLSIGKVFNNFTLTQFYKWNPSIGQTCSGLQAYVPVCINTPWYHYTPPVQPPFGTHWTPDQTPVPTMPNVISSCQIFELVEPGKPVVALAAENGFDQSKFAEWNGGATTAWASYWACVKA	MMQFTIFTLGALAASAVCSPLAMPAAVAGELETRQANNCTGYYSDLSGYVCTVRPYDCSAFYTVQPSDTCLSIGKVFNNFTLTQFYKWNPSIGQTCSGLQAYVPVCINTPWYHYTPPVQPPFGTHWTPDQTPVPTMPNVISSCQIFELVEPGKPVVALAAENGFDQSKFAEWNGGATTAWASYWACVKA	189	9	0.047619		maker-scaffold376|size24249-augustus-gene-0.27-mRNA-1			211	86.63	maker-scaffold682|size22438-snap-gene-0.26-mRNA-4			218	83.33	EME43221.1	hypothetical protein DOTSEDRAFT_131290 [Dothistroma septosporum NZE10]	Clafu1|185505|scf7180000127713_G8828			PF01476(LysM domain)	IPR018392(LysM domain)
Mycfi2_78754_Mycfi1.fgenesh1_pg.C_scaffold_5000317	ef54	AVPFKDSSSNHSILEARQGDTATCPLQGDTKLVGDGDPHQTFYHEQVSDKLGCGDGECAITSEESWSISVGFSSEISSAEWIAGGFSVEKEYSKTQGYSCYGVAGDEVCLWQMVQHTDYTVQNIKVNPCTLAESEPDGDPFVLSSPNSEQGNYYCVRNACREKGEGHWEDRSKPGTA	MPQFFQVLRAATVASALALVFAKAAIAVPFKDSSSNHSILEARQGDTATCPLQGDTKLVGDGDPHQTFYHEQVSDKLGCGDGECAITSEESWSISVGFSSEISSAEWIAGGFSVEKEYSKTQGYSCYGVAGDEVCLWQMVQHTDYTVQNIKVNPCTLAESEPDGDPFVLSSPNSEQGNYYCVRNACREKGEGHWEDRSKPGTA	203	8	0.0394089		maker-scaffold272|size61652-snap-gene-0.59-mRNA-2			231	91.48						XP_001905516.1	hypothetical protein [Podospora anserina S mat+]_x0001_emb|CAP65758.1| unnamed protein product [Podospora anserina S mat+]_x0001_emb|CDP32817.1| Putative protein of unknown function [Podospora anserina S mat+]	Podan2|10540|Pa_7_445
Mycfi2_184224_fgenesh1_kg.12_#_47_#_4412265:1	ef82	AVQKVQYYYDGGCSSYAVEFWPSQNGDCYNYEYGNTNSANIVWADYNSAFCSFFTQSNCQGSAHSACLGWGCTSGNCASNWGSGFKSVQCWS	MPSILGAVPFIIGLTSAVQKVQYYYDGGCSSYAVEFWPSQNGDCYNYEYGNTNSANIVWADYNSAFCSFFTQSNCQGSAHSACLGWGCTSGNCASNWGSGFKSVQCWS	108	8	0.0740741												EWG50117.1	hypothetical protein FVEG_09438 [Fusarium verticillioides 7600]	Clafu1|190273|scf7180000130316_G3860
Mycfi2_201585_estExt_fgenesh1_pm.C_10900	ef78	AIHCFLSDGTADVDQQPCPGVDENSPGSCCYSTSWPNVDTCMTNGLCLSSVGGYFYTGACTDKNWSSEYCGLQKICSDCKYGIGSSDGRDSPC	MAVMARKRVPVAILAILKTVTAIHCFLSDGTADVDQQPCPGVDENSPGSCCYSTSWPNVDTCMTNGLCLSSVGGYFYTGACTDKNWSSEYCGLQKICSDCKYGIGSSDGRDSPC	114	11	0.0964912												KJK67478.1	Transmembrane alpha-helix domain protein [Aspergillus parasiticus SU-1]	Zasce1|60612|fgenesh1_pg.56_#_34
Mycfi2_83583_Mycfi1.fgenesh1_pg.C_scaffold_21000070	ef42	ATLDPCTSNSKGKKPKNIRCSAAKTSSGIQAAECAYNTRTSDPQTFAVFEIDHSKDGNHGAPYGTCSAYTCTVPTSFESDGDYWTFFWDGSGDSSGVGAGCIRDPQTGECGCENSDGEFIAGSDSCT	MHCSTLLNIALTLACAQATLDPCTSNSKGKKPKNIRCSAAKTSSGIQAAECAYNTRTSDPQTFAVFEIDHSKDGNHGAPYGTCSAYTCTVPTSFESDGDYWTFFWDGSGDSSGVGAGCIRDPQTGECGCENSDGEFIAGSDSCT	144	11	0.0763889							maker-scaffold238|size55694-augustus-gene-0.88-mRNA-1	Yes	Yes	148	61.54	EME43478.1	hypothetical protein DOTSEDRAFT_131885 [Dothistroma septosporum NZE10]	Aurpu_var_mel1|87757|gm1.8153_g
Mycfi2_215706_estExt_fgenesh1_pg.C_50676	ef22	GCILFNATLHNGPRTASSAEDAIKIANNQQSGDTTRDQRLDLYLWDDTNNNFVVDVLKDSFCSGVDLKPYEDNSWAVKCSPPERAVELDVHWDPDITDGGVLVNVLKYKNPKGQAKKFNDPDKDLVYSFQTGSKDEKGEFFEARIFCNDCKDPNGQGVKC	MRGILLATTFLPSALGCILFNATLHNGPRTASSAEDAIKIANNQQSGDTTRDQRLDLYLWDDTNNNFVVDVLKDSFCSGVDLKPYEDNSWAVKCSPPERAVELDVHWDPDITDGGVLVNVLKYKNPKGQAKKFNDPDKDLVYSFQTGSKDEKGEFFEARIFCNDCKDPNGQGVKC	175	6	0.0342857		augustus_masked-scaffold30|size380670-processed-gene-2.20-mRNA-1	Yes	Yes	175	81.88	maker-scaffold272|size59018-snap-gene-0.55-mRNA-2			241	80	EMF11658.1	hypothetical protein SEPMUDRAFT_45879 [Sphaerulina musiva SO2202]	Sepmu1|45879|e_gw1.6.1741.1
Mycfi2_51832_Mycfi1.estExt_Genewise1.C_110199	ef17	AATLEKRSVTCLTVGSTATARWTNAAGQTCTWTGTVGSNFGTNSVNGGDYGCNGRCGAGCSGTAVGNAYTQDCFSHDICSWFNNASGGSSDPNCGKAYDAAVDDTLTGAARGCGQKNPSNAARAPNGLPSCS	MPSKGLVYAFLALVATASAATLEKRSVTCLTVGSTATARWTNAAGQTCTWTGTVGSNFGTNSVNGGDYGCNGRCGAGCSGTAVGNAYTQDCFSHDICSWFNNASGGSSDPNCGKAYDAAVDDTLTGAARGCGQKNPSNAARAPNGLPSCS	150	10	0.0666667		maker-scaffold60|size135228-augustus-gene-0.163-mRNA-1	Yes	Yes	146	90.91	maker-scaffold104|size84090-augustus-gene-0.94-mRNA-1	Yes	Yes	148	90.15	XP_008020439.1	hypothetical protein SETTUDRAFT_86028 [Setosphaeria turcica Et28A]_x0001_gb|EOA91674.1| hypothetical protein SETTUDRAFT_86028 [Setosphaeria turcica Et28A]	Cerzm1|84680|fgenesh1_pg.12_#_147
Mycfi2_82273_Mycfi1.fgenesh1_pg.C_scaffold_15000062	ef58	AYTKPQADPTWNALRLPDVTHPVTKGKPFTVTWDGTPKEVDGVTVSLVLCRGNSNTCKIDDKALVEKIPASDKSWTWNVPCDLKAGTAKTDSGYGMLVIVDGTGEFQYSTQFSVLDNAEGC	MQLQLLFLSTLSLVSAYTKPQADPTWNALRLPDVTHPVTKGKPFTVTWDGTPKEVDGVTVSLVLCRGNSNTCKIDDKALVEKIPASDKSWTWNVPCDLKAGTAKTDSGYGMLVIVDGTGEFQYSTQFSVLDNAEGC	136	4	0.0294118		genemark-scaffold10|size355960-processed-gene-0.47-mRNA-1			1719	38.26	genemark-scaffold436|size35286-processed-gene-0.9-mRNA-1			178	91.74	EMF12254.1	hypothetical protein SEPMUDRAFT_17832, partial [Sphaerulina musiva SO2202]	Sepmu1|17832|gw1.6.713.1			PF10342(Ser-Thr-rich glycosyl-phosphatidyl-inositol-anchored membrane family)	IPR018466(Ser-Thr-rich glycosyl-phosphatidyl-inositol-anchored membrane family)
Mycfi2_52972_Mycfi1.estExt_Genewise1.C_160597	ef28	ATPFPQNAGNSPGSNMCDASTFNNGKTYNIQQAPVSDCRALIASVDRQATFSLNHSWARPYTKNQCAFSVRVIAGSKPGLVGGADIVDLVTDSIKNFQESGKISCRGQYGQVVSAEGEVDCNALGGDRVRVEWILASSAYNPPN	MHFTGAAVLGLLPALSLATPFPQNAGNSPGSNMCDASTFNNGKTYNIQQAPVSDCRALIASVDRQATFSLNHSWARPYTKNQCAFSVRVIAGSKPGLVGGADIVDLVTDSIKNFQESGKISCRGQYGQVVSAEGEVDCNALGGDRVRVEWILASSAYNPPN	161	5	0.0310559	Ecp2-1	maker-scaffold43|size290831-augustus-gene-0.100-mRNA-1	Yes	Yes	212	31.48	maker-scaffold6|size233536-augustus-gene-0.103-mRNA-1	Yes	Yes	195	82.19	EME39817.1	extracellular protein [Dothistroma septosporum NZE10]	Dotse1|158381|estExt_Genewise1.C_10_t10133			PF14856(Pathogen effector; putative necrosis-inducing factor)	IPR029226(Ecp2 effector protein)				CAA78401	Cladosporium fulvum	ECP2	Effector (plant avirulence determinant)
Mycfi2_43984_Mycfi1.e_gw1.23.103.1	ef34	AILPRATVDINKTELEDCPCRDITFIWARASTETGNMGGSLGPLLCEDLKADYDEENVACQGVGGAYAADLISNTYPLGTSQGAIDEALRLFDLASTKCPDTQVVAGGYSQGTAVMAASISVLEAAVQEQIAGVVLFGYTRNSQNSGRIPSFSTDRALVYCNEGDQVCYGTLNVTQAHFEYEQFVPAAAQFLEAKLAIAN	MFGSLFLGLLASNAIALPANAILPRATVDINKTELEDCPCRDITFIWARASTETGNMGGSLGPLLCEDLKADYDEENVACQGVGGAYAADLISNTYPLGTSQGAIDEALRLFDLASTKCPDTQVVAGGYSQGTAVMAASISVLEAAVQEQIAGVVLFGYTRNSQNSGRIPSFSTDRALVYCNEGDQVCYGTLNVTQAHFEYEQFVPAAAQFLEAKLAIAN	220	7	0.0318182		maker-scaffold333|size31083-augustus-gene-0.30-mRNA-1		Yes	242	50.84	maker-scaffold11|size217811-snap-gene-0.157-mRNA-1			277	54.02	XP_001267857.1	cutinase, putative [Aspergillus clavatus NRRL 1]_x0001_sp|A1CSZ4.1|CUTI1_ASPCL RecName: Full=Probable cutinase 1; AltName: Full=Cutin hydrolase 1; Flags: Precursor [Aspergillus clavatus NRRL 1]_x0001_gb|EAW06431.1| cutinase, putative [Aspergillus clavatus NRRL 1]	Aspwe1|77488|gw1.4.538.1			PF01083(Cutinase)	IPR000675(Cutinase)	GO:0016787(hydrolase activity)		GO:0008152(metabolic process)	Q99174	Fusarium solani f. sp. cucurbitae	cutA	Unaffected pathogenicity
Mycfi2_39450_Mycfi1.e_gw1.14.385.1	ef43	GLPETLEKRYTTVQNVQHTFYGYPDNDPPSAQIAYDCGRGYTAGGSGTYDDPRTMATAPGEFAKCEIVWDPYTEKYLRFEDTCAQCISDCKCSWKNGHYHIDIWTGSSTQSGGQAQINCEDRLTPDRGHDVVRYGNQNHEVNTGPLYSPSSGCHPENVYPNAN	MLSITATLGLLATTALVQGLPETLEKRYTTVQNVQHTFYGYPDNDPPSAQIAYDCGRGYTAGGSGTYDDPRTMATAPGEFAKCEIVWDPYTEKYLRFEDTCAQCISDCKCSWKNGHYHIDIWTGSSTQSGGQAQINCEDRLTPDRGHDVVRYGNQNHEVNTGPLYSPSSGCHPENVYPNAN	181	8	0.0441989		maker-scaffold3|size539085-augustus-gene-4.183-mRNA-1			205	87.73	maker-scaffold20|size209354-augustus-gene-1.130-mRNA-1	Yes	Yes	177	87.12	XP_001397381.2	hypothetical protein ANI_1_1370144 [Aspergillus niger CBS 513.88]	Zasce1|59369|fgenesh1_pg.43_#_34
Mycfi2_195371_fgenesh1_pg.3_#_384	ef26	ALPAATSKTPLSNSEFGLIMDVSTTDSPIYVSLNGVKNGTSEDLILIGERLSVYPGTPTYLDPVSPDPDCQALNFDVDGCEYGLYAPDIGDNYGIKTYVTAKKDEKQYAWSVYNGQVHHKLYAATNQFLACNTTYNGETYLALGWGIADSNGLPEGCMSTRVFQNCNIEGSEANCKST	MQRIITLALAAGAAALPAATSKTPLSNSEFGLIMDVSTTDSPIYVSLNGVKNGTSEDLILIGERLSVYPGTPTYLDPVSPDPDCQALNFDVDGCEYGLYAPDIGDNYGIKTYVTAKKDEKQYAWSVYNGQVHHKLYAATNQFLACNTTYNGETYLALGWGIADSNGLPEGCMSTRVFQNCNIEGSEANCKST	192	6	0.03125		maker-scaffold4|size849421-augustus-gene-3.122-mRNA-1	Yes	Yes	192	88.51	maker-scaffold183|size60749-augustus-gene-0.64-mRNA-1		Yes	193	87.93	EME49020.1	hypothetical protein DOTSEDRAFT_119161 [Dothistroma septosporum NZE10]	Polci1|310643|estExt_Genemark1.C_100145
Mycfi2_85220_Mycfi1.fgenesh1_pg.C_scaffold_43000088	ef25	ASPTDPPATPDPVICPFDGTVGPNLLLANVTLPDGHFEINAWIYGLNWCSHANLISKANNDICDLPPTGQGTAFEYLHAPLFTKFGRPVPGCYANFDVLFEKCSITETGSRTDYGGVVATFKSKDGKSRYTYQCVQDSEYHGCVYDGQVSPVSEAKYEAFLTCGIAAEP	MFGLTFAALSLLGLSAVVSASPTDPPATPDPVICPFDGTVGPNLLLANVTLPDGHFEINAWIYGLNWCSHANLISKANNDICDLPPTGQGTAFEYLHAPLFTKFGRPVPGCYANFDVLFEKCSITETGSRTDYGGVVATFKSKDGKSRYTYQCVQDSEYHGCVYDGQVSPVSEAKYEAFLTCGIAAEP	188	8	0.0425532		maker-scaffold51|size280845-snap-gene-0.97-mRNA-1	Yes	Yes	185	86.27	maker-scaffold3|size225719-augustus-gene-0.78-mRNA-2			226	85.35	EMF10163.1	hypothetical protein SEPMUDRAFT_91280 [Sphaerulina musiva SO2202]	Sepmu1|91280|estExt_Genewise1.C_9_t20353
Mycfi2_198838_fgenesh1_pg.7_#_598	ef1	ATPNPASVLDIVANPKGVCQTKNPRVVKAIDLFCHRSGTKLTVPSLFAHTGVYLKPQPPHSPNEVFVWIEGTCSPPQWVPQEVCRKQFFQMCATGGGKGGAKVRYGRDGCQGWNILVKKP	MKLTTALCLLIASFGTLTTATPNPASVLDIVANPKGVCQTKNPRVVKAIDLFCHRSGTKLTVPSLFAHTGVYLKPQPPHSPNEVFVWIEGTCSPPQWVPQEVCRKQFFQMCATGGGKGGAKVRYGRDGCQGWNILVKKP	139	7	0.0503597		augustus_masked-scaffold47|size290012-processed-gene-1.14-mRNA-1	Yes	Yes	143	80.65	augustus_masked-scaffold178|size64106-processed-gene-0.35-mRNA-1	Yes	Yes	141	82.05	EMF09825.1	hypothetical protein SEPMUDRAFT_110262 [Sphaerulina musiva SO2202]	Aciri1_meta|527006|CE333264_4121
Mycfi2_182599_fgenesh1_kg.4_#_52_#_4412087:1	ef51	AAIQHFKAGPPANAGKDYGDLSWYCRRDCGKSWEEAEPKGCVFDELEFRFTHPECINDDAQKDFAESGPGPDGKWLYAIDVDWRHSDEGHGNIYNGTNMHIINSDELRNMIKPKLTVWHSNLWHISHCLWYWRKVSLSRFDGTLLPMDRAEEAEHSYHCTRMIINYLRKEHLTDQYKTSFSF	MVNLPWWKFALGVLAIWGLFELTKAAIQHFKAGPPANAGKDYGDLSWYCRRDCGKSWEEAEPKGCVFDELEFRFTHPECINDDAQKDFAESGPGPDGKWLYAIDVDWRHSDEGHGNIYNGTNMHIINSDELRNMIKPKLTVWHSNLWHISHCLWYWRKVSLSRFDGTLLPMDRAEEAEHSYHCTRMIINYLRKEHLTDQYKTSFSF	206	6	0.0291262		augustus_masked-scaffold88|size314801-processed-gene-2.30-mRNA-1			287	29.66	snap_masked-scaffold360|size39369-processed-gene-0.36-mRNA-1			270	29.93	EKG13612.1	hypothetical protein MPH_09221 [Macrophomina phaseolina MS6]	Macph1|9023|MPH_09221m.01
Mycfi2_77388_Mycfi1.fgenesh1_pg.C_scaffold_2000275	ef16	SAPIEPEAEPVSLIARDVVAPNQSTCIAYRDAFRNINTSAFKVTIGRPYLGGGRCPELKAKVGKHFDVKGLKCRGANGNKNTLIIMTSNMKAGNLANVNNALKAAYPEINFSCPTKSSALTTK	MRFHLTTLLAATAVLSAPIEPEAEPVSLIARDVVAPNQSTCIAYRDAFRNINTSAFKVTIGRPYLGGGRCPELKAKVGKHFDVKGLKCRGANGNKNTLIIMTSNMKAGNLANVNNALKAAYPEINFSCPTKSSALTTK	138	4	0.0289855		augustus_masked-scaffold63|size132111-processed-gene-0.28-mRNA-1	Yes	Yes	138	83.74	maker-scaffold16|size162221-snap-gene-0.201-mRNA-1		Yes	547	82.79	EMF08073.1	hypothetical protein SEPMUDRAFT_112113 [Sphaerulina musiva SO2202]	Sepmu1|112113|fgenesh1_pg.13_#_132
Mycfi2_180004_Genemark.11016_g|m	ef12	KPKPIMVPAGSSPNFNCPLPGKTGKSCKSGSDCLYPNPVDCNGYYSCTCTDATCQSLEARPMKCEKGSRWIQGKKKCEKDVNLVCG	MKSTFYYLLFLLLPALTIAKPKPIMVPAGSSPNFNCPLPGKTGKSCKSGSDCLYPNPVDCNGYYSCTCTDATCQSLEARPMKCEKGSRWIQGKKKCEKDVNLVCG	105	10	0.0952381	Avr4-2	maker-scaffold146|size140402-augustus-gene-0.164-mRNA-1	Yes	Yes	116	37.84	maker-scaffold522|size30188-augustus-gene-0.43-mRNA-1	Yes	Yes	128	36	KFY06663.1	hypothetical protein V492_07867 [Pseudogymnoascus pannorum VKM F-4246]				PF01607(Chitin binding Peritrophin-A domain)	IPR002557(Chitin binding domain)	GO:0008061(chitin binding)	GO:0005576(extracellular region)	GO:0006030(chitin metabolic process)
Mycfi2_77734_Mycfi1.fgenesh1_pg.C_scaffold_2000621	ef7	ASPFNSFPIMERQSSSITCPDMNQTTVISNGKSFVVECGMDHAGGDLPNQPVYVNSLAQCVAACAQEPSCVDFTLSGAACYMKGSVGPTVYGGANGARLIGVESGVVYLTCGQAA	MSKMLLLAATILGLATASPFNSFPIMERQSSSITCPDMNQTTVISNGKSFVVECGMDHAGGDLPNQPVYVNSLAQCVAACAQEPSCVDFTLSGAACYMKGSVGPTVYGGANGARLIGVESGVVYLTCGQAA	131	7	0.0534351		augustus_masked-scaffold100|size105690-processed-gene-0.26-mRNA-1	Yes	Yes	131	96.52	maker-scaffold196|size58941-augustus-gene-0.73-mRNA-3			128	94.78	GAM85281.1	hypothetical protein ANO11243_032850 [fungal sp. No.11243]	Cerzm1|86963|fgenesh1_pg.26_#_6			PF14295(PAN domain)	IPR029469(PAN-4 domain)
Mycfi2_102479_gw1.3.823.1|m	ef21	TCTRCKSKSKGKGTGKSDSLAASMVNAGNAAGANDCGDSSFVKVTMSNRPLVADCQQLVANLAGNQEWRVTTSGVQVAVYQTCAFNAVSFGGDSIIGNADVIDLINDSISKFEDNGYVGAQGSYNMYVASSGSVPCSAASGGDQQVRVDWSIVHP	MHFSRAAVLIALLPALGSATCTRCKSKSKGKGTGKSDSLAASMVNAGNAAGANDCGDSSFVKVTMSNRPLVADCQQLVANLAGNQEWRVTTSGVQVAVYQTCAFNAVSFGGDSIIGNADVIDLINDSISKFEDNGYVGAQGSYNMYVASSGSVPCSAASGGDQQVRVDWSIVHP	174	6	0.0344828	Ecp2-2	augustus_masked-scaffold104|size175061-processed-gene-0.19-mRNA-1	Yes	Yes	170	72.96	maker-scaffold497|size65529-augustus-gene-0.22-mRNA-1	Yes	Yes	170	77.36	CDM27565.1	unnamed protein product [Penicillium roqueforti FM164]	Zasce1|56724|fgenesh1_pg.26_#_167			PF14856(Pathogen effector; putative necrosis-inducing factor)	IPR029226(Ecp2 effector protein)				CAA78401	Cladosporium fulvum	ECP2	Effector (plant avirulence determinant)
Mycfi2_85323_Mycfi1.fgenesh1_pg.C_scaffold_45000029	ef9	ASPLEMRDDNSCTFRVDLVNACKQMYGGSWDVCKDARHTFDIPDCNGVTGKKKICEYHQVAGCKGKFWGGCWNEGDVEPPFAPPPTGC	MLGLKQVILLAGSLSTLALASPLEMRDDNSCTFRVDLVNACKQMYGGSWDVCKDARHTFDIPDCNGVTGKKKICEYHQVAGCKGKFWGGCWNEGDVEPPFAPPPTGC	107	8	0.0747664		maker-scaffold67|size211127-augustus-gene-0.92-mRNA-1	Yes	Yes	105	65.88	genemark-scaffold444|size34573-processed-gene-0.8-mRNA-1		Yes	690	65.06	EMF08903.1	hypothetical protein SEPMUDRAFT_111388 [Sphaerulina musiva SO2202]	Zasce1|30055|gm1.14417_g
Mycfi2_195328_fgenesh1_pg.3_#_341	ef61	AQSTTSVPSSSSSSVATSGCGTQIDTIISACLGSTTPQLKACASQDWDCMCTQSQNVLTCYNNCPSDPNKFGAEQTSVSYCNAAKA	MHASAVFVLAVAGFAAAQSTTSVPSSSSSSVATSGCGTQIDTIISACLGSTTPQLKACASQDWDCMCTQSQNVLTCYNNCPSDPNKFGAEQTSVSYCNAAKA	102	8	0.0784314		maker-scaffold4|size849421-augustus-gene-2.141-mRNA-1			185	94.29	maker-scaffold9|size209427-augustus-gene-0.127-mRNA-2			187	92.54	KKA18653.1	GPI anchored serine-threonine rich protein [Rasamsonia emersonii CBS 393.64]	Aciri1_meta|435801|CE242059_33717
Mycfi2_191771_fgenesh1_pg.1_#_110	ef18	ADNSSTCRAKHPIAWQAINRFCAITNMQIPSTYAKQGFSTGGASVWIDGSILNACRPAQWVPKIYCHKQFYAMCAQSKSHAFYGRANCQTWRIKYKAAAPKPAKPKPKKTNWLGQEGMSNPFYTKRDVVEMGPEPTGEVEI	MKLLTLLTLLIGTLFVSADNSSTCRAKHPIAWQAINRFCAITNMQIPSTYAKQGFSTGGASVWIDGSILNACRPAQWVPKIYCHKQFYAMCAQSKSHAFYGRANCQTWRIKYKAAAPKPAKPKPKKTNWLGQEGMSNPFYTKRDVVEMGPEPTGEVEI	158	6	0.0379747		augustus_masked-scaffold22|size327934-processed-gene-0.21-mRNA-1	Yes	Yes	157	79.14	maker-scaffold145|size70203-augustus-gene-0.69-mRNA-1	Yes	Yes	130	44.21	EMF09825.1	hypothetical protein SEPMUDRAFT_110262 [Sphaerulina musiva SO2202]	Sepmu1|110262|fgenesh1_pg.9_#_61
Mycfi2_81178_Mycfi1.fgenesh1_pg.C_scaffold_11000206	ef66	AKDDKPEWQAQYEDYILENFDFNEPRITAGAQRWQDARLSRRQAVQGTTSYQQTVTRSFVGTDGYTTVPYATNGQQCSSISRNMNVVYSPNGIQYLYICGGAVSGNINWNYQAPSWSSCMPECDTSNNCTGLSYNGGALYGMQNAAGSGRCTYKTDNRGMTFTTTNTNQLDSTRVAGMQKDVYMRTFGRRFQHLRVNPDFADHGKYITQPLTLTFHRNPARPAI	MYIAWVCNTLILLLCVLTLPILAKDDKPEWQAQYEDYILENFDFNEPRITAGAQRWQDARLSRRQAVQGTTSYQQTVTRSFVGTDGYTTVPYATNGQQCSSISRNMNVVYSPNGIQYLYICGGAVSGNINWNYQAPSWSSCMPECDTSNNCTGLSYNGGALYGMQNAAGSGRCTYKTDNRGMTFTTTNTNQLDSTRVAGMQKDVYMRTFGRRFQHLRVNPDFADHGKYITQPLTLTFHRNPARPAI	246	8	0.0325203							maker-scaffold618|size25531-augustus-gene-0.35-mRNA-1			265	92.51	GAM85303.1	hypothetical protein ANO11243_033070 [fungal sp. No.11243]	Polci1|312364|estExt_Genemark1.C_240083
Mycfi2_102319_gw1.5.729.1	ef8	AAPGLTRLSARQDAAVYANNYQPQCCATNVLDLASLDCANPPEDITSTDQFVEQCSAEGQQALCCLLPI	MQLLTLSFATLAVAAPGLTRLSARQDAAVYANNYQPQCCATNVLDLASLDCANPPEDITSTDQFVEQCSAEGQQALCCLLPI	82	6	0.0731707		snap_masked-scaffold108|size100887-processed-gene-0.42-mRNA-1	Yes	Yes	89	89.86	maker-scaffold64|size101290-augustus-gene-0.104-mRNA-1	Yes	Yes	151	49.02	EME49386.1	hydrophobin 2 like protein, partial [Dothistroma septosporum NZE10]	Trepe1|434383|e_gw1.14.984.1			PF06766(Fungal hydrophobin)	IPR010636(Cerato-ulmin hydrophobin family)		GO:0005576(extracellular region)		CAD10781	Claviceps purpurea	CPPH1	Unaffected pathogenicity
Mycfi2_23545_Mycfi1.gw1.12.644.1|m	ef29	KTYRAPSGTKSGDQKTTPKSSLLQINRLEADTAPNTQCSNRGDTSNAGNAAGCNDCGISTFVALSTDPSQNALVTDCQQMIANIQGDQEWTVNANNRVIVSYGSCFFNAVAPNGGQANIGNGDVIDLVNDSIEMFAKNGYVSVKGGYSQTVTSAGTMPCDNAEVAGAQQVQIDWTLTSTRPAGSGSASGYGGGAGKRGDAGYPGQITKRDGKSYKVVKW	MHPTIALFLTLLPLFGVEAKTYRAPSGTKSGDQKTTPKSSLLQINRLEADTAPNTQCSNRGDTSNAGNAAGCNDCGISTFVALSTDPSQNALVTDCQQMIANIQGDQEWTVNANNRVIVSYGSCFFNAVAPNGGQANIGNGDVIDLVNDSIEMFAKNGYVSVKGGYSQTVTSAGTMPCDNAEVAGAQQVQIDWTLTSTRPAGSGSASGYGGGAGKRGDAGYPGQITKRDGKSYKVVKW	238	6	0.0252101	Ecp2-3	maker-scaffold43|size290831-augustus-gene-0.100-mRNA-1	Yes	Yes	212	62.56	augustus_masked-scaffold91|size87413-processed-gene-0.33-mRNA-1	Yes	Yes	304	71.67	EME45877.1	Ecp2 effector-like protein [Dothistroma septosporum NZE10]	Zasce1|56724|fgenesh1_pg.26_#_167			PF14856(Pathogen effector; putative necrosis-inducing factor)	IPR029226(Ecp2 effector protein)				CAA78401	Cladosporium fulvum	ECP2	Effector (plant avirulence determinant)
Mycfi2_87167_Mycfi1.estExt_fgenesh1_pg.C_60009	ef11	AGTMQVRDTAPAFVCPSADITATKCLGPKDCLYPNPKTCNGYIQCSPADASYTTGIVHEMPCPSGLQWNDNQKWCDWPENSTCGNTGGTIYRCDETGCDNV	MLSTTRITLLATFALATTSYAGTMQVRDTAPAFVCPSADITATKCLGPKDCLYPNPKTCNGYIQCSPADASYTTGIVHEMPCPSGLQWNDNQKWCDWPENSTCGNTGGTIYRCDETGCDNV	121	10	0.0826446	Avr4	maker-scaffold146|size140402-augustus-gene-0.164-mRNA-1	Yes	Yes	116	85.9	maker-scaffold522|size30188-augustus-gene-0.43-mRNA-1	Yes	Yes	128	84.71	EMF11067.1	carbohydrate-binding module family 14 protein [Sphaerulina musiva SO2202]	Seppo1|76041|gw1.28.194.1			PF01607(Chitin binding Peritrophin-A domain)	IPR002557(Chitin binding domain)	GO:0008061(chitin binding)	GO:0005576(extracellular region)	GO:0006030(chitin metabolic process)	CAA69643	Cladosporium fulvum	AVR4	Effector (plant avirulence determinant)
Mycfi2_84074_Mycfi1.fgenesh1_pg.C_scaffold_26000020	ef52	AEGIGQLKWVYFEQRPQCLLDSEIFDETGRALWGASVTATGALLAILSLTIGPFAQQVLHTDVLQTDMLRVTARAGAAHTFNSGSQKAYVFWSDDNKIGTACADTLIARAAYSDLFASDTETNFLMCFWPLYMACVYKSWGF	MNMVWGIQTSAVVSMLITACRICLAPAVAEGIGQLKWVYFEQRPQCLLDSEIFDETGRALWGASVTATGALLAILSLTIGPFAQQVLHTDVLQTDMLRVTARAGAAHTFNSGSQKAYVFWSDDNKIGTACADTLIARAAYSDLFASDTETNFLMCFWPLYMACVYKSWGF	170	6	0.0352941														Zasce1|22339|gm1.6701_g			PF11374(Protein of unknown function (DUF3176))	IPR021514(Protein of unknown function DUF3176)
Mycfi2_176559_Genemark.7571_g	ef55	AATTGFRPKYYRLEGLIPRDALALALAYSPDNNPSQRCIISNANPPSSIAIGWSKYDHASGCPHKCCKLNYYGNACVGHKSSDSTEACCTIDPNSPQLLHNPKTSNEYKDPQPETSTPPCKMTNTCVPISTGPKTPARPPCARTNSCKPPT	MPITPQHKMQLTTLVSFLIIASTSTVSAATTGFRPKYYRLEGLIPRDALALALAYSPDNNPSQRCIISNANPPSSIAIGWSKYDHASGCPHKCCKLNYYGNACVGHKSSDSTEACCTIDPNSPQLLHNPKTSNEYKDPQPETSTPPCKMTNTCVPISTGPKTPARPPCARTNSCKPPT	178	11	0.0617978
Mycfi2_212083_estExt_fgenesh1_kg.C_70211	ef67	ADEPCDHGYSQDAGDSGRRECILLLGHFKATDAALLLLARTFTAPNISFPIFCKAYPVPKGAWRADSRPSDQYISCARGEMAGGSTMKSHWLAKGLNLTLRMKNCCVYL	MLKLSFLLTLPASSASMRADEPCDHGYSQDAGDSGRRECILLLGHFKATDAALLLLARTFTAPNISFPIFCKAYPVPKGAWRADSRPSDQYISCARGEMAGGSTMKSHWLAKGLNLTLRMKNCCVYL	127	6	0.0472441
Mycfi2_173883_Genemark.4895_g	ef68	ALPGLEAAGKHCSRHEWGVCRPSRDPQTILVCASGVWHRMLRKDWTCVNASLMSSSKLLDRAIEQRYHGISLHVNTNSNGTIPTRSPAPVEINNLTSLSGITATALTFDQKIHINVDLDTVECRAFADDDGLIPAGGPFTNRQPAMFRNGTSLGTWERQLSSKSGCISNSKDEIEQSLLRQSWLADVKSSIIPGLS	MILGTVWMLELHPVLLADCGGMGGRNPGPSSMILATLLFSTQVLALPGLEAAGKHCSRHEWGVCRPSRDPQTILVCASGVWHRMLRKDWTCVNASLMSSSKLLDRAIEQRYHGISLHVNTNSNGTIPTRSPAPVEINNLTSLSGITATALTFDQKIHINVDLDTVECRAFADDDGLIPAGGPFTNRQPAMFRNGTSLGTWERQLSSKSGCISNSKDEIEQSLLRQSWLADVKSSIIPGLS	240	7	0.0291667
Mycfi2_169918_Genemark.930_g	ef69	ASLRESLPVRSGQPRRERRVHVHVHVQLHASLSIHGAYCSIPPNQCYGLAVFLRLHKYRPQPTLGVDFLAFCCVATTLSITTSPHQREKYIRHSLPERRGNIQPIYTLQGKYTGKLATH	MLKLSTILTIWYVWASLRESLPVRSGQPRRERRVHVHVHVQLHASLSIHGAYCSIPPNQCYGLAVFLRLHKYRPQPTLGVDFLAFCCVATTLSITTSPHQREKYIRHSLPERRGNIQPIYTLQGKYTGKLATH	133	4	0.0300752
Mycfi2_209454_estExt_fgenesh1_kg.C_10025	ef70	TLFDNAALFPGSTRKYQACNTCSHLAAPGLAWPEQLIHNIMQASFTPCSDPGAFWLGLSMLSSAAGPFTFQSTCLALCCTTPTGEKASSLTPTFYYDSSCREHHLNSPAYNHPRRHYNVVTLFDTLFPFGAAGRRKCTTTGLNKQHITGLLEYQVGAHLSAGQTLVNVILGWSTVVLHGWHGGAQFFGLDASMMWRGMEVIYPMAAADECAPQLCFDSDGPKTVVK	MCVTHCSFAILLTTCNTLFDNAALFPGSTRKYQACNTCSHLAAPGLAWPEQLIHNIMQASFTPCSDPGAFWLGLSMLSSAAGPFTFQSTCLALCCTTPTGEKASSLTPTFYYDSSCREHHLNSPAYNHPRRHYNVVTLFDTLFPFGAAGRRKCTTTGLNKQHITGLLEYQVGAHLSAGQTLVNVILGWSTVVLHGWHGGAQFFGLDASMMWRGMEVIYPMAAADECAPQLCFDSDGPKTVVK	242	13	0.053719
Mycfi2_169759_Genemark.771_g	ef71	AASALQRGSLSVVGLSKRLLMGSIGRWLANVYARGEWDSRSSQLGRPSASTTVSPVHVPEEYLIQCQQTVRGQRRRHEACGTACTRRIMNICSDDKHKGIAFLRSYEAVSARIMPQAKARRWLGSALTPSEVTHHGGRSSERLLARLKA	MLEAWSIFYCVRLALAASALQRGSLSVVGLSKRLLMGSIGRWLANVYARGEWDSRSSQLGRPSASTTVSPVHVPEEYLIQCQQTVRGQRRRHEACGTACTRRIMNICSDDKHKGIAFLRSYEAVSARIMPQAKARRWLGSALTPSEVTHHGGRSSERLLARLKA	164	5	0.0304878
Mycfi2_211577_estExt_fgenesh1_kg.C_50176	ef72	ARHRICCGRTRSRGILRNSALLSHSAAKIAMYLRAMIDALKHARSTAVIILSSTKLCGLSFSLLGLIQVMSQIVDLITQFLNFCQKGVVELDESWLDIDLDSVLDRRSLMLLGTRSLLSG	MLLIMLLSMLLLLFLLARHRICCGRTRSRGILRNSALLSHSAAKIAMYLRAMIDALKHARSTAVIILSSTKLCGLSFSLLGLIQVMSQIVDLITQFLNFCQKGVVELDESWLDIDLDSVLDRRSLMLLGTRSLLSG	136	4	0.0294118
Mycfi2_169016_Genemark.28_g	ef73	ATTMVEVSSCSEKLNRLQSPLGPLIARYVEESEGAKIFTYRVLGKQKVSSEHPGFKACSGRGLTSGCILSCVPPRLHTWLGATLHSIEVHGSMETSFRARSSLK	MLIISCVIISWLWYATATTMVEVSSCSEKLNRLQSPLGPLIARYVEESEGAKIFTYRVLGKQKVSSEHPGFKACSGRGLTSGCILSCVPPRLHTWLGATLHSIEVHGSMETSFRARSSLK	120	5	0.0416667
Mycfi2_183340_fgenesh1_kg.6_#_217_#_4415418:3	ef74	SRGPYEKSPPRPTCTQFQSEVQEYPVWLVQGAAASPAVV	MVVGYLLSLALTCCPGLFLSRGPYEKSPPRPTCTQFQSEVQEYPVWLVQGAAASPAVV	58	3	0.0517241
Mycfi2_201981_estExt_fgenesh1_pm.C_11512	ef80	AIAVPEAEALDLGKRACWTAYAACKAACPNSDCGRSSSGDFCC	MNYKTSLIFVFLSTIVSTYAIAVPEAEALDLGKRACWTAYAACKAACPNSDCGRSSSGDFCC	62	6	0.0967742														Cocca1|104543|e_gw1.174.12.1
Mycfi2_83230_Mycfi1.fgenesh1_pg.C_scaffold_18000059	ef56	ASPAQPIPAPALEARAAATDVYKYVAYTTLPVAYPTAASSRSGYVSSEDECPSGCVAAPAAGMLGIVTTKYSCAAPAATTSWRSWTATSTCGPNSAVTTYSSAWGSEKTAVGCHALA	MQLPIPLFALMASMVAASPAQPIPAPALEARAAATDVYKYVAYTTLPVAYPTAASSRSGYVSSEDECPSGCVAAPAAGMLGIVTTKYSCAAPAATTSWRSWTATSTCGPNSAVTTYSSAWGSEKTAVGCHALA	133	5	0.037594		augustus_masked-scaffold276|size40943-processed-gene-0.13-mRNA-1			204	78.26								Zasce1|55495|fgenesh1_pg.21_#_28
Mycfi2_85485_Mycfi1.fgenesh1_pg.C_scaffold_50000024	ef47	ATPATSQVDPNFFPGVQTGLGSWFRAHNTQDHTNGHSWCNYPYTDDDPIFALCLSAMGGATFYTNETKWSESMAKYCSLEAKVTDPSTGKSMLLYIGDSFEDAYCQVRFKQLHGDPHDDKHNDINNVQWKLTGNKNARYSAPKA	MAAPVVIIFACCLSNIPAVFATPATSQVDPNFFPGVQTGLGSWFRAHNTQDHTNGHSWCNYPYTDDDPIFALCLSAMGGATFYTNETKWSESMAKYCSLEAKVTDPSTGKSMLLYIGDSFEDAYCQVRFKQLHGDPHDDKHNDINNVQWKLTGNKNARYSAPKA	164	6	0.0365854		maker-scaffold13|size520568-augustus-gene-3.136-mRNA-1			138	69.06	augustus_masked-scaffold100|size84643-processed-gene-0.44-mRNA-1		Yes	171	74.17			Fusox1|8914|FOXG_14630
Mycfi2_75606_Mycfi1.fgenesh1_pg.C_scaffold_1000481	ef59	ATSTQPGAIEVDLVLPPEPTRPPTPPAKQHLFKRDGIVDSEQSTLCGWRNYNASQPLQCDESYFCNADPSGNFGCCPSNSANSSIVNPCGYATTCYESTCGEQCQSDVWAFA	MSLQCRVRVPLGAWILASAAYACASATSTQPGAIEVDLVLPPEPTRPPTPPAKQHLFKRDGIVDSEQSTLCGWRNYNASQPLQCDESYFCNADPSGNFGCCPSNSANSSIVNPCGYATTCYESTCGEQCQSDVWAFA	137	11	0.080292		maker-scaffold25|size353366-augustus-gene-0.97-mRNA-1			376	81.25	genemark-scaffold108|size88596-processed-gene-0.5-mRNA-1			526	81.82
Mycfi2_211186_estExt_fgenesh1_kg.C_40116	ef62	ANGCYSGGETWGQVADAGTIAAARETFCNNNAGDFAADQTKSSCANFDSGNSINWSVHINGVGTTLLSSDCVAALTIEINACEHGSEQDHGRFHYKADPNAGKCP	MQLSITTLSAILAALASHPALVAANGCYSGGETWGQVADAGTIAAARETFCNNNAGDFAADQTKSSCANFDSGNSINWSVHINGVGTTLLSSDCVAALTIEINACEHGSEQDHGRFHYKADPNAGKCP	128	6	0.046875		maker-scaffold48|size198496-snap-gene-0.151-mRNA-2			129	83.81	genemark-scaffold23|size151459-processed-gene-0.2-mRNA-1			376	78.22			Xylhe1|242231|fgenesh1_kg.1_#_10_#_Locus9775v2rpkm1.52
Mycfi2_204961_estExt_fgenesh1_pm.C_80535	ef53	AYNPPNQIPLNDDDEPSKTITMYVTTTKTHYEFDFYTTTMVRQPRPTSCHAVETIPSRCDETACAICRLQANCRRAEAACFQCDTKNIVNVEV	MLSIMILCLLASATAYNPPNQIPLNDDDEPSKTITMYVTTTKTHYEFDFYTTTMVRQPRPTSCHAVETIPSRCDETACAICRLQANCRRAEAACFQCDTKNIVNVEV	107	8	0.0747664		maker-scaffold52|size144109-snap-gene-0.198-mRNA-1			170	65.26
Mycfi2_210135_estExt_fgenesh1_kg.C_10719	ef31	AAPIEERQAPFEITMQAPWNSGAITEFQIHGSCNSSQKHQILTGLSEAIELAQHAKDHINRWGNSSEIYQKYFGHAPTIQALGAFDILVNGDKRNALFRCDDPDGNCALMPTWAGHWRGSNASSETVICPTSFFLRRPLSTVCAQGYNVRESSRLIFWASDFLHRAVFCS	MLSFAALLAALAAVSAAPIEERQAPFEITMQAPWNSGAITEFQIHGSCNSSQKHQILTGLSEAIELAQHAKDHINRWGNSSEIYQKYFGHAPTIQALGAFDILVNGDKRNALFRCDDPDGNCALMPTWAGHWRGSNASSETVICPTSFFLRRPLSTVCAQGYNVRESSRLIFWASDFLHRAVFCS	185	6	0.0324324		maker-scaffold8|size521809-augustus-gene-1.143-mRNA-1		Yes	286	87.73	maker-scaffold29|size144082-augustus-gene-0.174-mRNA-1			402	89.09			Clafu1|192438|scf7180000130614_G962			PF13933(Putative peptidase family)	IPR029482(Putative peptidase domain, HRXXH)				KJ571201.1	Blumeria graminis f. sp. hordei	BEC1019	Effector (plant avirulence determinant)
Mycfi2_182071_fgenesh1_kg.2_#_436_#_4414451:1	ef63	AALYFHLSPFHTTTTPTTHALNFTISNPNAVYEQGGSASRHCNLTWSTTPPTCLTECSDSGYPYFFRIRPDSYKHAGEFELEVLEYYVYKNSVINNATISLREGEEGYGCVRGGEGSVVCGFEEGEGVDVSFKERFGVGYPEDVCE	MFSSSSSSSSKLLALLLAPSTTAAALYFHLSPFHTTTTPTTHALNFTISNPNAVYEQGGSASRHCNLTWSTTPPTCLTECSDSGYPYFFRIRPDSYKHAGEFELEVLEYYVYKNSVINNATISLREGEEGYGCVRGGEGSVVCGFEEGEGVDVSFKERFGVGYPEDVCE	169	6	0.035503		maker-scaffold85|size116477-augustus-gene-0.148-mRNA-2			174	34.56	augustus_masked-scaffold46|size150789-processed-gene-0.45-mRNA-1			168	60.26			Clafu1|189185|scf7180000130162_G22
Mycfi2_83965_Mycfi1.fgenesh1_pg.C_scaffold_23000084	ef64	AQSTVFVTPVPVSETSDGPTSTLDSSSATSSSCTICADYVNDCGIEYGGCFEACSGEPWPSFTPPPCPTNSTTTPSSIGYPDTSTVTTSNTASTITSAPVYLSPYGSNSTCDKVICVDYINTCDIKYGGCFPALLVDITHLPSVVTTFHLPPSTFYLLPSTFYLPPSTFYLLSHS	MTSTSIVALLLVLTATTLAQSTVFVTPVPVSETSDGPTSTLDSSSATSSSCTICADYVNDCGIEYGGCFEACSGEPWPSFTPPPCPTNSTTTPSSIGYPDTSTVTTSNTASTITSAPVYLSPYGSNSTCDKVICVDYINTCDIKYGGCFPALLVDITHLPSVVTTFHLPPSTFYLLPSTFYLPPSTFYLLSHS	193	10	0.0518135		maker-scaffold90|size118716-snap-gene-0.149-mRNA-3			173	74.66								Beaba1|1908|BBA_01908m.01
Mycfi2_205343_estExt_fgenesh1_pm.C_100217	ef35	ATPTPEDNGSDGGVLSYGGGSAPPPAPVQSYGGGPPPPPPYPVQSYDGGSGPPFPPVHPTSGYPWGGAGGSTGTGGGSPLPSTGGNNNPCGNNQVASCCNGNAGSGGLLGPILGGNCGILGQHPCSQGGSACCTTTQSGLINLALPCKLFDSLL	MKASAVLAVFATALLSSATPTPEDNGSDGGVLSYGGGSAPPPAPVQSYGGGPPPPPPYPVQSYDGGSGPPFPPVHPTSGYPWGGAGGSTGTGGGSPLPSTGGNNNPCGNNQVASCCNGNAGSGGLLGPILGGNCGILGQHPCSQGGSACCTTTQSGLINLALPCKLFDSLL	171	8	0.0467836															KOG1924	RhoA GTPase effector DIA/Diaphanous [Signal transduction mechanisms, Cytoskeleton].
Mycfi2_38714_Mycfi1.e_gw1.13.327.1	ef33	AQNRNTTHSPEMGPAAFMWPPDRPWSAESDHIPPCGSSSGVGNRTGFPLSE	MLPTTAVAVALLSCIASAQNRNTTHSPEMGPAAFMWPPDRPWSAESDHIPPCGSSSGVGNRTGFPLSE	68	2	0.0294118		augustus_masked-scaffold244|size50797-processed-gene-0.2-mRNA-1		Yes	185	86								Zasce1|20369|gm1.4731_g
Mycfi2_212004_estExt_fgenesh1_kg.C_70127|m	ef50	GPVVKVRDDNGNPKSPSGPSTYGGTPPSPASPSGPSTYGGTPPSPASPSIPDSPAGYGSSSPPNLTPVSPSKPAIPLGYGDTPSTPVNPSLPPSPASYGSSGGTPPSPITPTVPSSPAGYGSPNPYGSTGSGYGSPNPYGSTGSGSGSGSGSGSSSGSGSGSGSGSGSSSGSSSSSGSGSGSGSGSGSGSGSGSGSPVTKTICGATGFTNY	MHTATLIAALFSASVFAGPVVKVRDDNGNPKSPSGPSTYGGTPPSPASPSGPSTYGGTPPSPASPSIPDSPAGYGSSSPPNLTPVSPSKPAIPLGYGDTPSTPVNPSLPPSPASYGSSGGTPPSPITPTVPSSPAGYGSPNPYGSTGSGYGSPNPYGSTGSGSGSGSGSGSSSGSGSGSGSGSGSSSGSSSSSGSGSGSGSGSGSGSGSGSGSPVTKTICGATGFTNY	228	1	0.00438596	Ecp6	maker-scaffold7|size340193-snap-gene-1.169-mRNA-1|m	Yes	Yes	209	56.64	maker-scaffold285|size44908-snap-gene-0.79-mRNA-1	Yes	Yes	554	40.71				KOG1924	RhoA GTPase effector DIA/Diaphanous [Signal transduction mechanisms, Cytoskeleton].
Mycfi2_185898_fgenesh1_pm.1_#_1607	ef13	AMEDMNGFKMLRMERNVEPVYKKFKVRGLYPGAPKFPSPGAPKSSSPGAPKGSPGPTKTGHGGCDNHDVEIHTDCGAGYMGNCLNGKPNCHLTNPGAACAAQGGLYMNTYKDKNGNECCLAGCHYGDPGCPEAANKASDSHHPCG	MKSIIILAITALLSLVSAMEDMNGFKMLRMERNVEPVYKKFKVRGLYPGAPKFPSPGAPKSSSPGAPKGSPGPTKTGHGGCDNHDVEIHTDCGAGYMGNCLNGKPNCHLTNPGAACAAQGGLYMNTYKDKNGNECCLAGCHYGDPGCPEAANKASDSHHPCG	162	10	0.0617284		augustus_masked-scaffold129|size83354-processed-gene-0.13-mRNA-1	Yes	Yes	137	32.5	maker-scaffold263|size47840-augustus-gene-0.66-mRNA-1	Yes	Yes	146	30.47
Mycfi2_186249_fgenesh1_pm.2_#_297	ef14	AMEGMNGFRMSAMDPHVSPRYKFRIRGENQYFKAPSPSGGPGAPKAPSKSPSGAPGSPGSPKSSPSGGCEGSTCGAGYKLTCKGGKPSCSLNNLVAACKAQGGAYMNTYTDKNGNECCNHCDGSPSCGKELKQAQETKHPCGKK	MKSIIFAAITALSCLASAMEGMNGFRMSAMDPHVSPRYKFRIRGENQYFKAPSPSGGPGAPKAPSKSPSGAPGSPGSPKSSPSGGCEGSTCGAGYKLTCKGGKPSCSLNNLVAACKAQGGAYMNTYTDKNGNECCNHCDGSPSCGKELKQAQETKHPCGKK	161	11	0.068323		augustus_masked-scaffold129|size83354-processed-gene-0.13-mRNA-1	Yes	Yes	137	32.11	maker-scaffold263|size47840-augustus-gene-0.66-mRNA-1	Yes	Yes	146	31.4
Mycfi2_211884_estExt_fgenesh1_kg.C_70003	ef15	GMNGFLVRSIDAGVAATYNKFKIRGVNQHDEAPWAFGGPPGAPGPPKGAPGPPKGAPGPTKGSPSSPKGAPGGGGGCNNAGYTCGAGETLGCKGSTPWCYVKDPVAVCKAQGGAYQYTYTDPKGNFCCNHCDGTPTCPSELQQAQKEKHPCG	MKSLILAITALWSVVSVVEGMNGFLVRSIDAGVAATYNKFKIRGVNQHDEAPWAFGGPPGAPGPPKGAPGPPKGAPGPTKGSPSSPKGAPGGGGGCNNAGYTCGAGETLGCKGSTPWCYVKDPVAVCKAQGGAYQYTYTDPKGNFCCNHCDGTPTCPSELQQAQKEKHPCG	171	10	0.0584795		augustus_masked-scaffold129|size83354-processed-gene-0.13-mRNA-1	Yes	Yes	137	28.35									KOG1924	RhoA GTPase effector DIA/Diaphanous [Signal transduction mechanisms, Cytoskeleton].
Mycfi2_78154_Mycfi1.fgenesh1_pg.C_scaffold_3000400	ef27	ATPVSQSSSYAVGYASDNVTLSNLDLLDIHSTSDNPNEAAIHCYTDDKWCYGISRIWAARALNWFCNHFNGYIFMDSSTYNTGDWYYAPSDKPHRTPYIDEVWEEGHIKMNIFTIGTCDPPVEMNFDVCYVNMMAAVDSCDTVGENNKHGGTASSGCLQYSFQPNPQFWPNCKLRQDQT	MAHLSQMIAFLGLASLLVATPVSQSSSYAVGYASDNVTLSNLDLLDIHSTSDNPNEAAIHCYTDDKWCYGISRIWAARALNWFCNHFNGYIFMDSSTYNTGDWYYAPSDKPHRTPYIDEVWEEGHIKMNIFTIGTCDPPVEMNFDVCYVNMMAAVDSCDTVGENNKHGGTASSGCLQYSFQPNPQFWPNCKLRQDQT	197	8	0.0406091		augustus_masked-scaffold210|size66325-processed-gene-0.7-mRNA-1	Yes	Yes	198	82.12								Zasce1|20890|gm1.5252_g
Mycfi2_212087_estExt_fgenesh1_kg.C_70215	ef3	SLPTKSQRDTIIIPEAQLVQARAFAYTYYTDATFRLDISGKPYYTPTNTLSWPDYAAYVRAYGNYLCSLQYVAYCGDQPTNFDRFARRPTCWQDPEYYNSVADAWRNPADFWGARRVDPYTGEVFTGGLVQCKTDAVSGGQSCVA	MKPTTPTILALLASLTSSLPTKSQRDTIIIPEAQLVQARAFAYTYYTDATFRLDISGKPYYTPTNTLSWPDYAAYVRAYGNYLCSLQYVAYCGDQPTNFDRFARRPTCWQDPEYYNSVADAWRNPADFWGARRVDPYTGEVFTGGLVQCKTDAVSGGQSCVA	162	5	0.0308642		augustus_masked-scaffold83|size116823-processed-gene-0.32-mRNA-1	Yes	Yes	165	67.57	augustus_masked-scaffold688|size22288-processed-gene-0.8-mRNA-1	Yes	Yes	164	64.19
Mycfi2_87246_Mycfi1.estExt_fgenesh1_pg.C_60199	ef4	AVPTSPSSYNSDPCDGLSKAYKECKAIQDHDYDLWQAAIKYEALQKSQYESCKKLEAKYEADYKTCSAKKADAKKAYDAAKKDEDAAAKEYNSCESKSKPEYKKKWDDAKKASKKAYNDWNNCCEDPEKKYEDQVQKCKKEGTEWKAAWEKNAAAEAELHKQEGICNWKRDQVNDCEKKNQDPKQPSGYNKPKGY	MKFTLFATAAFVAGAIAVPTSPSSYNSDPCDGLSKAYKECKAIQDHDYDLWQAAIKYEALQKSQYESCKKLEAKYEADYKTCSAKKADAKKAYDAAKKDEDAAAKEYNSCESKSKPEYKKKWDDAKKASKKAYNDWNNCCEDPEKKYEDQVQKCKKEGTEWKAAWEKNAAAEAELHKQEGICNWKRDQVNDCEKKNQDPKQPSGYNKPKGY	211	10	0.0473934		augustus_masked-scaffold92|size167589-processed-gene-0.0-mRNA-1	Yes	Yes	170	54.19	maker-scaffold305|size43289-augustus-gene-0.25-mRNA-1	Yes	Yes	213	75.9
Mycfi2_79619_Mycfi1.fgenesh1_pg.C_scaffold_7000222	ef20	ALDTGGVGLIPESALDPNQTLDIAREMGPDPDEGLCYLCMGCWAKQNGALVISYNVHIGYAYSEGHEFNGGDGLQDQCTNIFWELEHRTGAISMWKCSADAYSDRTILHFNNIVGQGGDLSDELNKFYPMVAEQNSFNCPDK	MRSILATAALIGAAVINALDTGGVGLIPESALDPNQTLDIAREMGPDPDEGLCYLCMGCWAKQNGALVISYNVHIGYAYSEGHEFNGGDGLQDQCTNIFWELEHRTGAISMWKCSADAYSDRTILHFNNIVGQGGDLSDELNKFYPMVAEQNSFNCPDK	159	6	0.0377358		maker-scaffold1|size577541-augustus-gene-3.79-mRNA-1	Yes	Yes	165	84.56	augustus_masked-scaffold257|size49098-processed-gene-0.21-mRNA-1	Yes	Yes	163	82.73
Mycfi2_185327_fgenesh1_pm.1_#_1036	ef2	AMPKGLMAGSQGSCNVNSVVSCCDTTQAITGSTILGGSCAVNVPALGNNCETGSAYCCEATQVGLLNVNAGCTPIDVL	MQYSVIIIAFAAAAVSAMPKGLMAGSQGSCNVNSVVSCCDTTQAITGSTILGGSCAVNVPALGNNCETGSAYCCEATQVGLLNVNAGCTPIDVL	94	8	0.0851064		maker-scaffold12|size277735-augustus-gene-1.193-mRNA-1	Yes	Yes	94	68.42	maker-scaffold794|size25391-augustus-gene-0.5-mRNA-1	Yes	Yes	94	85.53			Zasce1|53842|fgenesh1_pg.14_#_215
Mycfi2_204808_estExt_fgenesh1_pm.C_80271	ef10	AAPAAVPEAAPVTAVEDAATNIFARTGSGACCPKGKHSGCSSCEPSQSCPSDKPDKYTSCNQIAGLVVLCDVLNGNTISIPISLDLL	MQLSIFTLFGLSALALAAPAAVPEAAPVTAVEDAATNIFARTGSGACCPKGKHSGCSSCEPSQSCPSDKPDKYTSCNQIAGLVVLCDVLNGNTISIPISLDLL	103	7	0.0679612		maker-scaffold16|size263423-augustus-gene-1.245-mRNA-1	Yes	Yes	106	78.67	snap_masked-scaffold1273|size10379-processed-gene-0.7-mRNA-1			126	68.75			Clafu1|197773|scf7180000131041_G9558
Mycfi2_198863_fgenesh1_pg.8_#_6	ef19	AWGIAFYSGENCNQDERFCLEVGEPGENCEWYTHEGTQVAECTAPTKWTNSFYWSIGSICGVGFEDNHDCYFNDFDWHGQQCLKVTDRPDWAFHGQTLTFQCRDREEDGLQDVVPYIPMGALNITVP	MVRIASTSLAVIGALLAPSVSAWGIAFYSGENCNQDERFCLEVGEPGENCEWYTHEGTQVAECTAPTKWTNSFYWSIGSICGVGFEDNHDCYFNDFDWHGQQCLKVTDRPDWAFHGQTLTFQCRDREEDGLQDVVPYIPMGALNITVP	148	8	0.0540541		maker-scaffold16|size263423-augustus-gene-1.247-mRNA-1	Yes	Yes	162	74.47	augustus_masked-scaffold666|size23142-processed-gene-0.21-mRNA-1	Yes	Yes	162	76.6			Zasce1|27524|gm1.11886_g
Mycfi2_212012_estExt_fgenesh1_kg.C_70135	ef30	ATNRCNCAGVEACRKDGAWGCVDLSGNTCVVQTSDCNSACGGSGFTYKRFKSKNAECICSPQDVSATRPCDTNTAEVAGPGDDKYCCTR	MRAILTVATTLLALVSTVSATNRCNCAGVEACRKDGAWGCVDLSGNTCVVQTSDCNSACGGSGFTYKRFKSKNAECICSPQDVSATRPCDTNTAEVAGPGDDKYCCTR	108	12	0.111111		maker-scaffold184|size116025-augustus-gene-0.115-mRNA-1	Yes	Yes	245	37.5	maker-scaffold305|size43289-augustus-gene-0.28-mRNA-1	Yes	Yes	172	50			Dotse1|28805|gm1.9945_g
Mycfi2_203694_estExt_fgenesh1_pm.C_40630	ef23	AAPVANADADANPISTLITRTDDAKSAVNQAAQQADLRDQAQETWAKFFCVPTWPYYCTKETYSVSTPNPPSNNKHGYGVQVEADGTTVFNYGNSQLGFHRDGSVFYKDTDGKNCDVTNKGGPKGDGCAQYLYLTGGGGPVFPGTVDQCVFFGVNCM	MHFTSILAVITASAISHALAAPVANADADANPISTLITRTDDAKSAVNQAAQQADLRDQAQETWAKFFCVPTWPYYCTKETYSVSTPNPPSNNKHGYGVQVEADGTTVFNYGNSQLGFHRDGSVFYKDTDGKNCDVTNKGGPKGDGCAQYLYLTGGGGPVFPGTVDQCVFFGVNCM	176	6	0.0340909		maker-scaffold456|size16191-augustus-gene-0.6-mRNA-1	Yes	Yes	181	48.57	maker-scaffold277|size45735-augustus-gene-0.34-mRNA-2			177	52.76			Seppo1|36882|fgenesh1_pg.13_#_110
Mycfi2_211533_estExt_fgenesh1_kg.C_50130	ef5	AVALPQPADYINELEVRDPQIGIGVGVGVSVEIDAQVSAAVEVVKQQCTNWSCGCSAFQTCFTQVCDAHKYSAEVVAGLKAKFDLSVNIGIGVGIDIAAYKQAIIGYCQPLTNSCFESYCAQQGYSLDVIAQLRVELGLSVSVGS	MQFSYISAALATLALSNAVALPQPADYINELEVRDPQIGIGVGVGVSVEIDAQVSAAVEVVKQQCTNWSCGCSAFQTCFTQVCDAHKYSAEVVAGLKAKFDLSVNIGIGVGIDIAAYKQAIIGYCQPLTNSCFESYCAQQGYSLDVIAQLRVELGLSVSVGS	162	8	0.0493827		maker-scaffold75|size131321-augustus-gene-0.143-mRNA-1	Yes	Yes	162	69.23	augustus_masked-scaffold82|size104484-processed-gene-0.118-mRNA-1	Yes	Yes	171	67.53
Mycfi2_86999_Mycfi1.estExt_fgenesh1_pg.C_50093	ef6	ATPIDQAAQAPDATMMLNEAAAYAAAHVGQVPDYGLIQAAKDLKAAQNGYPYFSQQYEPFPCCFETCSAPKPWRYWDYFNAYCYQKWPASYPVWNQFCFSPTIQIQTCSGLLGCLL	MQFKAIVIALVAVGSAVATPIDQAAQAPDATMMLNEAAAYAAAHVGQVPDYGLIQAAKDLKAAQNGYPYFSQQYEPFPCCFETCSAPKPWRYWDYFNAYCYQKWPASYPVWNQFCFSPTIQIQTCSGLLGCLL	133	7	0.0526316		maker-scaffold8|size521809-augustus-gene-4.146-mRNA-1	Yes	Yes	133	60	maker-scaffold521|size30190-augustus-gene-0.33-mRNA-1	Yes	Yes	135	53.45
Mycfi2_198736_fgenesh1_pg.7_#_496	ef44	AATNAEKCKSKNARVYDAITQFCGRTDIVVPSTYATKGAEKAAAPPKFPNNLSVRIEACASGGTFGGKVKKFGRNQCQSWIIDIVPATLKYETAASPSHNVISGLSEIAKSMSATAKPTKDRCAAYPYPDCP	MSLRLAVFMLALAAVFAQAATNAEKCKSKNARVYDAITQFCGRTDIVVPSTYATKGAEKAAAPPKFPNNLSVRIEACASGGTFGGKVKKFGRNQCQSWIIDIVPATLKYETAASPSHNVISGLSEIAKSMSATAKPTKDRCAAYPYPDCP	150	6	0.04		augustus_masked-scaffold47|size290012-processed-gene-1.27-mRNA-1			545	81.58	snap_masked-scaffold731|size21137-processed-gene-0.25-mRNA-1	Yes	Yes	172	79.22			Mycgr3|94707|fgenesh1_pg.C_chr_7000510
Mycfi2_121939_gw1.4.2392.1	ef57	SQSSVDRRKIPVPLHHCGNTPDEARKLGCRFELHNFAWVPAECYDDVLGDDWDSHDTWSYSRSINANDTDDEFVAECRAGNVNDAWMPWWQHMAHCDLIMKKYMRSVAFQRPMDNWTSSWEHYQHCSRMLARFDMDPLLYNSHLFLKFPTC	LLLTLLGLLLIMQLRTRLSQSSVDRRKIPVPLHHCGNTPDEARKLGCRFELHNFAWVPAECYDDVLGDDWDSHDTWSYSRSINANDTDDEFVAECRAGNVNDAWMPWWQHMAHCDLIMKKYMRSVAFQRPMDNWTSSWEHYQHCSRMLARFDMDPLLYNSHLFLKFPTC	169	7	0.0414201		augustus_masked-scaffold56|size141031-processed-gene-0.45-mRNA-1			454	30.22	maker-scaffold31|size172222-augustus-gene-0.182-mRNA-1			263	29.84			Macph1|9024|MPH_09222m.01
Mycfi2_211581_estExt_fgenesh1_kg.C_50180	ef36	AAPPAQSNHPNHCLCLRPGDGIEDETATKAVCPQFGGSYVTLPEYRNGKKIDLTFGACVDLGWSYGDKFKEACLKHYGKTTSDGQDGAQCCQPVSSGEPCRNYPP	MATTKLILVISTLFSLATATALAAPPAQSNHPNHCLCLRPGDGIEDETATKAVCPQFGGSYVTLPEYRNGKKIDLTFGACVDLGWSYGDKFKEACLKHYGKTTSDGQDGAQCCQPVSSGEPCRNYPP	127	8	0.0629921		maker-scaffold118|size87332-augustus-gene-0.76-mRNA-1			493	50.72	maker-scaffold187|size120711-augustus-gene-0.130-mRNA-2			141	40.21
Mycfi2_182968_fgenesh1_kg.5_#_86_#_4410710:1	ef37	AMPTIDLVSLVLSPHWPSADTCQSNSIAFPNKILQAGNITCTQDEIPIEIDTAADVATHFNQFCHSTKFPASLARGASLMESYEIGIAGKFAFFGGKSCFESLVWRELKLCSRKSLVRRFIRDYLGVLLIHIRRHNNHVPEG	MKNLAVLVALLGGIAAMPTIDLVSLVLSPHWPSADTCQSNSIAFPNKILQAGNITCTQDEIPIEIDTAADVATHFNQFCHSTKFPASLARGASLMESYEIGIAGKFAFFGGKSCFESLVWRELKLCSRKSLVRRFIRDYLGVLLIHIRRHNNHVPEG	157	5	0.0318471		maker-scaffold17|size326316-snap-gene-2.184-mRNA-3			224	52.11	genemark-scaffold18|size159194-processed-gene-0.27-mRNA-1	Yes	Yes	152	47.89
Mycfi2_211587_estExt_fgenesh1_kg.C_50186	ef45	ALSLPQGTTGPSGGFSPYPQNTSITYYNGLSAAAGADLGAVHELSSSAVQTTCGKAVGEDVIQVRFLKSAFCEGFLLTKIKSLYCTPLRYSGVAIAQTVNGSCTFTLFSDTDSCSLLGQGAGGAMGFGYNKHVIVIPNGDESTCIATGVGGGGTASGVWACG	MPSMRHLAALGASMAVACALSLPQGTTGPSGGFSPYPQNTSITYYNGLSAAAGADLGAVHELSSSAVQTTCGKAVGEDVIQVRFLKSAFCEGFLLTKIKSLYCTPLRYSGVAIAQTVNGSCTFTLFSDTDSCSLLGQGAGGAMGFGYNKHVIVIPNGDESTCIATGVGGGGTASGVWACG	180	8	0.0444444		maker-scaffold219|size53911-snap-gene-0.102-mRNA-6			142	61.49	snap_masked-scaffold644|size23979-processed-gene-0.5-mRNA-1	Yes	Yes	175	75.78			Seppo1|36449|fgenesh1_pg.10_#_62
Mycfi2_113504_gw1.5.1650.1	ef32	AQFFNFGNMFNQGHQQQQYQEPQNVASDSEWYQQNYEAARCDRYLCPHTLSCVHFPHHCPCAFPAQEDKIEFGEGSMACVSKGGFKENEALRKIELARKGLL	LLLLILCSLLGSTNAQFFNFGNMFNQGHQQQQYQEPQNVASDSEWYQQNYEAARCDRYLCPHTLSCVHFPHHCPCAFPAQEDKIEFGEGSMACVSKGGFKENEALRKIELARKGLL	116	7	0.0603448		maker-scaffold94|size110104-snap-gene-0.153-mRNA-1		Yes	75	42.72	maker-scaffold94|size86231-augustus-gene-0.103-mRNA-1	Yes	Yes	120	97.06			Cerzm1|49052|e_gw1.32.51.1
Mycfi2_201584_estExt_fgenesh1_pm.C_10898	ef41	SNPIAQTYSPVKDPVPIPASVPASIVAILKTLNYKDDDQIIVHLQDGSVRYIIYAALKRDCIPCDRRNDSWMNCHPGAYANDYQHACNAVTQCRS	MRSIQIAAFLALPLFVFSNPIAQTYSPVKDPVPIPASVPASIVAILKTLNYKDDDQIIVHLQDGSVRYIIYAALKRDCIPCDRRNDSWMNCHPGAYANDYQHACNAVTQCRS	112	5	0.0446429							augustus_masked-scaffold383|size37853-processed-gene-0.23-mRNA-1	Yes	Yes	133	33.85			Botdo1|10281|NODE_475_length_92403_cov_62.8.g1283.t1			PF05498(Rapid ALkalinization Factor (RALF))	IPR008801(Rapid ALkalinization Factor)
Mycfi2_191031_fgenesh1_pm.9_#_440	ef49	GSPVLETREVPIPPSVPQDIVAVLKKLGYKDTDVITVRLANKGEIRYIVYAALKRDCVPCSRLGDSWVNCHPGAYANDYRHSCNAIDLCRS	MRPIQIASFVAFVLPLFAFGSPVLETREVPIPPSVPQDIVAVLKKLGYKDTDVITVRLANKGEIRYIVYAALKRDCVPCSRLGDSWVNCHPGAYANDYRHSCNAIDLCRS	110	5	0.0454545														Macph1|1741|MPH_01780m.01			PF05498(Rapid ALkalinization Factor (RALF))	IPR008801(Rapid ALkalinization Factor)
Mycfi2_204618_estExt_fgenesh1_pm.C_70386	ef75	AHFAKFYNKYACSHQVGVFNFGTNSPGWTSKCYSLSPSAVSLDVYFDGTQEVPCAVELYHDSQCQHFLDKFDGEAPNRSGCFDESSAINSYKVTCHRP	MHYAVILAVVIPTAYAHFAKFYNKYACSHQVGVFNFGTNSPGWTSKCYSLSPSAVSLDVYFDGTQEVPCAVELYHDSQCQHFLDKFDGEAPNRSGCFDESSAINSYKVTCHRP	113	6	0.0530973
Mycfi2_209987_estExt_fgenesh1_kg.C_10569	ef76	AHFVKVYGGIGCTNPQVGVFNFGTNSPGWESRCWSVSPSGISVYVHFDGTEGVPCNVYVYNDNRCGSQVAFFDGETSGRNGCFDDYSWGRKAINSYRVTCRHPI	MHYAVIFAAVIPTAYAHFVKVYGGIGCTNPQVGVFNFGTNSPGWESRCWSVSPSGISVYVHFDGTEGVPCNVYVYNDNRCGSQVAFFDGETSGRNGCFDDYSWGRKAINSYRVTCRHPI	119	6	0.0504202
Mycfi2_201282_estExt_fgenesh1_pm.C_10416	ef79	AVWCNYGTGGNGGCEANGKHTYCCNNDNYQSKAFPIWRVSTVPSKDKNGHTDCTSGNPVRSGWIACA	MKFLTFLLTAVITARSAYAVWCNYGTGGNGGCEANGKHTYCCNNDNYQSKAFPIWRVSTVPSKDKNGHTDCTSGNPVRSGWIACA	85	6	0.0705882														Clafu1|189342|scf7180000130193_G5401
Mycfi2_209994_estExt_fgenesh1_kg.C_10576	ef81	AGYCNYGTAGNGGCEANGKHTYCCAEDNMYSSDFPIYRQYSVASLNPHKGTDCTSGKSQGFVACA	MKFFAFLLTTIITARSAYAGYCNYGTAGNGGCEANGKHTYCCAEDNMYSSDFPIYRQYSVASLNPHKGTDCTSGKSQGFVACA	83	6	0.0722892														Clafu1|189778|scf7180000130289_G11821
Mycfi2_183963_fgenesh1_kg.9_#_133_#_4413566:1	ef83	LSPTSGLESITIDAKCSRARFDMEAEVQNAGG	MLPLCCLAWSLAEFLAKVLLSPTSGLESITIDAKCSRARFDMEAEVQNAGG	51	3	0.0588235
Mycfi2_77014_Mycfi1.fgenesh1_pg.C_scaffold_1001889	ef84	ALNERASAQSYCSSNDETSNPESDQDSNSDEMCHNDEHNFVIYKHNYQSSVYSDFHNLQLCRAYGSAAPKTSPATGDSIKATVLLGTNQSECNLICM	MLGTLLLATFLGAGLSQAKALNERASAQSYCSSNDETSNPESDQDSNSDEMCHNDEHNFVIYKHNYQSSVYSDFHNLQLCRAYGSAAPKTSPATGDSIKATVLLGTNQSECNLICM	116	5	0.0431034
Mycfi2_205672_estExt_Genemark.C_10274	ef85	AADMHDGSPGRDVADCCCCCCCCWWLARARVPAQCRNRCAPVARHNSRGLSEVGSPWKVH	MNDMSARVVRIPEGCAQMVVVNLVMMAALALAMAGEAADMHDGSPGRDVADCCCCCCCCWWLARARVPAQCRNRCAPVARHNSRGLSEVGSPWKVH	96	11	0.114583
Mycfi2_84397_Mycfi1.fgenesh1_pg.C_scaffold_29000110	ef86	AVIPRAPLDKRMAEFYYNQQCYPNCEDEKENKRAIEEMMERDERAVAEIVKREAEFYYNQQCYPNCEDEKENKRALAEIEKRAAEFYYNQQCYPNCEDEKQE	MKSFIFASVALLASNVAAMAVIPRAPLDKRMAEFYYNQQCYPNCEDEKENKRAIEEMMERDERAVAEIVKREAEFYYNQQCYPNCEDEKENKRALAEIEKRAAEFYYNQQCYPNCEDEKQE	121	6	0.0495868
Mycfi2_87376_Mycfi1.estExt_fgenesh1_pg.C_70195	ef87	AASFCTSKFPVPRQTCVSTAPLATITTTVATSTQTTTVATSTVTAPNFRDLDGLGHDNYHSYCYGQCEA	MHLLSGLALLSGLASTGLAASFCTSKFPVPRQTCVSTAPLATITTTVATSTQTTTVATSTVTAPNFRDLDGLGHDNYHSYCYGQCEA	87	4	0.045977
Mycfi2_191819_fgenesh1_pg.1_#_158	ef88	AAQSPGLHRALWNEDFYTLAKIGRRGKDTLNPNEGKPPGGWEKWNKMCSKPKDKCCHTDYKTCVLCAMLASSFSDSIAELMVYNIALRESTPKPPA	MQLATIFCLPLALVALATAAQSPGLHRALWNEDFYTLAKIGRRGKDTLNPNEGKPPGGWEKWNKMCSKPKDKCCHTDYKTCVLCAMLASSFSDSIAELMVYNIALRESTPKPPA	114	6	0.0526316
Mycfi2_201994_estExt_fgenesh1_pm.C_11533	ef89	ADDDVVAVEDAEVRELGLCVVEINVVADFELVVALGRISEF	MPLSPALLPCCLSGLALVLIEGCAEVVALADDDVVAVEDAEVRELGLCVVEINVVADFELVVALGRISEF	70	4	0.0571429
Mycfi2_211475_estExt_fgenesh1_kg.C_50072	ef90	CAPTTDSLSGNQCTCVQVMFCKTKKAFGCVVVGERAGCVMAAFECIKTCGHDWAYTSQDPREKRCICSKGEASKWASCPSGNDVPVIAGTVGIINDSIDPPPNNGGGTGY	MRSTILIAFAAIIALASCAPTTDSLSGNQCTCVQVMFCKTKKAFGCVVVGERAGCVMAAFECIKTCGHDWAYTSQDPREKRCICSKGEASKWASCPSGNDVPVIAGTVGIINDSIDPPPNNGGGTGY	127	11	0.0866142
Mycfi2_184243_fgenesh1_kg.18_#_5_#_4413718:1	ef91	HLNLQGYDTALPSTSIQPTKQRSRRSLERQGQAFLAAGACEGR	MHACLGLFFLPSPALHLNLQGYDTALPSTSIQPTKQRSRRSLERQGQAFLAAGACEGR	58	2	0.0344828
Mycfi2_174299_Genemark.5311_g	ef92	CSMAPKAFIFGCIFDGIIHSHLHGTRITKI	MSHKLETFGLWAIVRILLRGVGCSMAPKAFIFGCIFDGIIHSHLHGTRITKI	52	2	0.0384615
Mycfi2_179866_Genemark.10878_g	ef93	AQMPSGHASFFTSYRDGEFVIGDPVVVVGVHRGVRGLRNHAARMCRDWQ	MGKWNVIWLSSLLTALWEPCCFAQMPSGHASFFTSYRDGEFVIGDPVVVVGVHRGVRGLRNHAARMCRDWQ	71	3	0.0422535
Mycfi2_212351_estExt_fgenesh1_kg.C_90026	ef94	AAEVQYGDKGAKSASIASHHRMRLPDLHKCRPAQSPACSVHDNPTLHLFDPFRRLLTGMPVL	MNDCGRSSVVRLVSAMPITALGVLSIIPGSTAAEVQYGDKGAKSASIASHHRMRLPDLHKCRPAQSPACSVHDNPTLHLFDPFRRLLTGMPVL	93	3	0.0322581
Mycfi2_206083_estExt_Genemark.C_11264	ef95	STVVTRSIETAAFAFFCFRICIAWRGEIRQNKETTSTSASTIWPTSLATAIER	LSERDLEPSYSCASILFFHLLLVLSGNSTVVTRSIETAAFAFFCFRICIAWRGEIRQNKETTSTSASTIWPTSLATAIER	80	3	0.0375
Mycfi2_84102_Mycfi1.fgenesh1_pg.C_scaffold_26000048	ef96	CIPPSGLQPTPTSCSCVVCIIIDPPYVPETCTPETQSLPLSYYCVLCEARRGESAERHRHLPPARARPYNIRPLLPAWNSRVPCFSVRTDYVRNAMLPSSWQKRSSAASGCMYQRHVDTECYLEVALLQIKKNNRPPSMQGESNINDIFLHVTKRCVGSLRHMASHRS	MPMRLCLVLTHVQCCIWCIPPSGLQPTPTSCSCVVCIIIDPPYVPETCTPETQSLPLSYYCVLCEARRGESAERHRHLPPARARPYNIRPLLPAWNSRVPCFSVRTDYVRNAMLPSSWQKRSSAASGCMYQRHVDTECYLEVALLQIKKNNRPPSMQGESNINDIFLHVTKRCVGSLRHMASHRS	185	14	0.0756757
Mycfi2_201950_estExt_fgenesh1_pm.C_11462	ef97	SLCLASSDQGSCGGSSDIWTPAARDNHCDLKVVVKHRRNQNAKTRLPSHKLYDLDASFCPR	MMHFRPFVMFTSLLLLAPHCKSLCLASSDQGSCGGSSDIWTPAARDNHCDLKVVVKHRRNQNAKTRLPSHKLYDLDASFCPR	82	5	0.0609756
Mycfi2_80905_Mycfi1.fgenesh1_pg.C_scaffold_10000243	ef98	SIPCFGVSQGDACTDASVRKESAHDATCDIDSLLATHHRHGILNPSKTGFLVANHVEFHMIRKSWVGGSHARTQHSQLATSKYLPTAVYSWCSPRCDDCLDDAVPAKFLIAFRRNIVAFAQRTLSKPSALSHLTILGYYWG	MSMVVVPASALLCSALLCSVVLSIPCFGVSQGDACTDASVRKESAHDATCDIDSLLATHHRHGILNPSKTGFLVANHVEFHMIRKSWVGGSHARTQHSQLATSKYLPTAVYSWCSPRCDDCLDDAVPAKFLIAFRRNIVAFAQRTLSKPSALSHLTILGYYWG	163	8	0.0490798
Mycfi2_210910_estExt_fgenesh1_kg.C_30223	ef99	AVPLAQKPTCWINSSGQKECDPGGKRSIERESSIGFEFE	MKATIFIAFLAAVCTAVPLAQKPTCWINSSGQKECDPGGKRSIERESSIGFEFE	54	3	0.0555556
Mycfi2_175029_Genemark.6041_g	ef100	SHDCYASIISLPRVFHRRAVSLYVVSCPYRVRCPHYALLSPTPITYTGSCTRCQASLICNTFLNCETASATPVLIPREAHTSKSSPSKQLSRHPRRTAATHLICLFSLHFFEHAAIVPDTTTPIHGNQAADAEKFLSPISSLCYNGRITFWKEHGRHRCEVSTALEEGGFEQNWATRRSMKRFGDDMRMLGADQDML	MNGHCHFPTWIGHLMLLLDIHISRSHDCYASIISLPRVFHRRAVSLYVVSCPYRVRCPHYALLSPTPITYTGSCTRCQASLICNTFLNCETASATPVLIPREAHTSKSSPSKQLSRHPRRTAATHLICLFSLHFFEHAAIVPDTTTPIHGNQAADAEKFLSPISSLCYNGRITFWKEHGRHRCEVSTALEEGGFEQNWATRRSMKRFGDDMRMLGADQDML	221	11	0.0497738
Mycfi2_210197_estExt_fgenesh1_kg.C_20014	ef101	ASTAWICECPFNLAARRSWIVAWSHHGESERNVMSAIDFPCGCWRVGALLELVTSLIPGDRYEL	MFEFLAVPMSSTLAWASTAWICECPFNLAARRSWIVAWSHHGESERNVMSAIDFPCGCWRVGALLELVTSLIPGDRYEL	79	4	0.0506329
Mycfi2_173974_Genemark.4986_g	ef102	AQTSDCGEVRKIQRNAKRGKTLNSHFLRHQQTTPLYGFVENPACGGDVMLKAVVCEGETHFTRYTAAFLNDRVSKFRVARPAVSVRVIPACRVLERNALDLPSAEALLCYRDWTPSSLPCRVQSGHFEPTLHHFQVTASSDGLRESSNDLALDGLYSAESSVMHPQQKLLPTSRTMSLNASHPGNVS	MQRRRWWKLIAGRGAGFVFVCCAEVEAQTSDCGEVRKIQRNAKRGKTLNSHFLRHQQTTPLYGFVENPACGGDVMLKAVVCEGETHFTRYTAAFLNDRVSKFRVARPAVSVRVIPACRVLERNALDLPSAEALLCYRDWTPSSLPCRVQSGHFEPTLHHFQVTASSDGLRESSNDLALDGLYSAESSVMHPQQKLLPTSRTMSLNASHPGNVS	213	8	0.0375587
Mycfi2_176232_Genemark.7244_g	ef103	AAALRQTGIKVYSRQVGMDMPSAWSFVTRSNPDGARPLMSFAADCHHFGPFDNFLSFL	MSSCFPLRIILALLFVHCLPIKSYAAALRQTGIKVYSRQVGMDMPSAWSFVTRSNPDGARPLMSFAADCHHFGPFDNFLSFL	82	3	0.0365854
Mycfi2_207834_estExt_Genemark.C_40894	ef104	AGKGCRRCDCHVSLRSWINQYDADEAAGSARQWVQRLVANGDFEQFQMSAAPSAKCTSQKCDYWQAWFKAWRLCANGSSYSCSSGAWGTLRYTIDCSNCESGFLNGGRKNSRWRFHALGL	MLVPQLATFTLLASTVLAGKGCRRCDCHVSLRSWINQYDADEAAGSARQWVQRLVANGDFEQFQMSAAPSAKCTSQKCDYWQAWFKAWRLCANGSSYSCSSGAWGTLRYTIDCSNCESGFLNGGRKNSRWRFHALGL	137	9	0.0656934
Mycfi2_75545_Mycfi1.fgenesh1_pg.C_scaffold_1000420	ef105	AAPTTMIANTGGVSVAVCGTGQWSGCKKAKRDAEPRNAVLDVLRPRPQSGEKVKRDAEPRNAVLDVLRPRPQSGEKVKRDAEPEKMVLVKSPGPGSSSLATCGLHPDSGCRKAK	MKTIILAALALFATQGLAAPTTMIANTGGVSVAVCGTGQWSGCKKAKRDAEPRNAVLDVLRPRPQSGEKVKRDAEPRNAVLDVLRPRPQSGEKVKRDAEPEKMVLVKSPGPGSSSLATCGLHPDSGCRKAK	131	4	0.0305344
Mycfi2_199090_fgenesh1_pg.8_#_233	ef38	AQSPGNLPMNTMHIMCRSGAGGSLGTLYTAQVGFPYKQGSGCAAILDTIKEHITVPMQDYRCVDDGFGDTFLSFSTEDGQQSSFSGALWEAFPDERCCTGCDKPLVG	MHLSKLLTPTLAILASAQSPGNLPMNTMHIMCRSGAGGSLGTLYTAQVGFPYKQGSGCAAILDTIKEHITVPMQDYRCVDDGFGDTFLSFSTEDGQQSSFSGALWEAFPDERCCTGCDKPLVG	123	6	0.0487805							snap_masked-scaffold257|size49098-processed-gene-0.27-mRNA-1	Yes	Yes	128	70.09			Dotse1|34092|fgenesh1_pg.4_#_627
Mycfi2_200624_fgenesh1_pg.12_#_78	ef39	AQSYCQEFNIPQWQCDVCGGEISSTGPVQCSPLNATFDEIQAGQPVGIYKSAKWQGFTVVAGGPSPLPHVEPFSKPNDASVGAGKSGIVTFGYSDGVAPGPPAQYPFGNLYSFHYGCTVRNSSALAPQAVPGDCKITVKAQCKPTGDLIDGQTQEFDYDVTYIPNMNNSMSFHQGDPARDAGYACSNYTFSAVDLLNLPVPDLLVDSVLYRTLRDR	MKDLKNLLALLSIGVLSTAEAQSYCQEFNIPQWQCDVCGGEISSTGPVQCSPLNATFDEIQAGQPVGIYKSAKWQGFTVVAGGPSPLPHVEPFSKPNDASVGAGKSGIVTFGYSDGVAPGPPAQYPFGNLYSFHYGCTVRNSSALAPQAVPGDCKITVKAQCKPTGDLIDGQTQEFDYDVTYIPNMNNSMSFHQGDPARDAGYACSNYTFSAVDLLNLPVPDLLVDSVLYRTLRDR	236	8	0.0338983							augustus_masked-scaffold144|size70492-processed-gene-0.57-mRNA-1	Yes	Yes	236	93.06			Zasce1|21617|gm1.5979_g
Mycfi2_78973_Mycfi1.fgenesh1_pg.C_scaffold_5000536	ef40	AAPDKRAANRCAVGQTYCGRFLKNQGSGPNQNLGWNNDQIISALDRTPPKGINLRSGAGIVNNSVFLCKSPNGGGGGWSGNNDNKNNRLDWIAVCRTIQDQSARRAMAAPLPVEAQPL	MHFTQLLTTLMLAAASTATAAPDKRAANRCAVGQTYCGRFLKNQGSGPNQNLGWNNDQIISALDRTPPKGINLRSGAGIVNNSVFLCKSPNGGGGGWSGNNDNKNNRLDWIAVCRTIQDQSARRAMAAPLPVEAQPL	137	4	0.0291971							snap_masked-scaffold44|size117157-processed-gene-0.145-mRNA-1	Yes	Yes	127	57.29
Mycfi2_209460_estExt_fgenesh1_kg.C_10031	ef46	GAVEYQIATRGCKVVPDGIARFWEADGNECMWGAEYLTTPYTIGTGSHTTTYQSICCVWDRGVGECFWNQKKNGDIHSRGDCATDVTTCASITRHPGSDHGLSPPAQAQGTC	MANTKFLLTATLLPALVFGAVEYQIATRGCKVVPDGIARFWEADGNECMWGAEYLTTPYTIGTGSHTTTYQSICCVWDRGVGECFWNQKKNGDIHSRGDCATDVTTCASITRHPGSDHGLSPPAQAQGTC	130	8	0.0615385							augustus_masked-scaffold118|size80149-processed-gene-0.49-mRNA-1	Yes	Yes	129	50.89			Clafu1|196507|scf7180000130909_G3450
Mycfi2_87989_Mycfi1.estExt_fgenesh1_pg.C_120010	ef77	ALEGINGFTIKAMDHVVAPRFNKFRIRGVNQYDEKTAPSPWGQPPKSPSGGPPNSPKSPWGGEPPKSPGSPPKSGSPGSPKGTPGSPKSGGGCDLSNSSCDAGYTLNCKNGQPNCHLTNPSAACGKGGVTWEAPNGQECCAHCTGTGCPEAEHKLAKSKSPCQN	MKSILIFAITAILSLASALEGINGFTIKAMDHVVAPRFNKFRIRGVNQYDEKTAPSPWGQPPKSPSGGPPNSPKSPWGGEPPKSPGSPPKSGSPGSPKGTPGSPKSGGGCDLSNSSCDAGYTLNCKNGQPNCHLTNPSAACGKGGVTWEAPNGQECCAHCTGTGCPEAEHKLAKSKSPCQN	181	10	0.0552486															KOG1924	RhoA GTPase effector DIA/Diaphanous [Signal transduction mechanisms, Cytoskeleton].
