# Supplementary material for: Comparative Genomics of the Sigatoka Disease Complex on Banana Suggests a Link between Parallel Evolutionary Changes in Pseudocercospora fijiensis and Pseudocercospora eumusae and Increased Virulence on the Banana Host
Source: PLoS Genet. 2016 Aug 11;12(8):e1005904. doi: 10.1371/journal.pgen.1005904 (PMC4981473; doi:10.1371/journal.pgen.1005904)
Supplement: S10 Table — (XLSX) [file pgen.1005904.s035.xlsx]

## Sheet: P. musae
S10 Table. Sequence alignments of the 12 species-specific or core effectors from Pseudocercospora musae, Pseudocercospora eumusae, and Pseudocercospora fijiensis that were amplified from a set of seven field isolates of each species.
MM-ef	CLUSTAL W (1.81) multiple sequence alignment
MM-ef101	A	T	G	C	G	C	T	T	G	A	T	C	G	A	C	A	T	C	C	T	G	G	T	C	G	A	C	C	T	G	T	T	T	C	T	T	G	G	C	C	A	T	A	T	A	G	C	A	G
MM-ef101-1	-	-	-	-	-	-	-	-	-	-	-	-	-	-	-	-	-	-	-	-	-	-	-	-	-	-	-	-	-	-	-	-	-	-	-	-	-	-	-	-	.	.	.	.	.	.	.	.	.
MM-ef101-2	-	-	-	-	-	-	-	-	-	-	-	-	-	-	-	-	-	-	-	-	-	-	-	-	-	-	-	-	-	-	-	-	-	-	-	-	-	-	-	-	.	.	.	.	.	.	.	.	.
MM-ef101--3	-	-	-	-	-	-	-	-	-	-	-	-	-	-	-	-	-	-	-	-	-	-	-	-	-	-	-	-	-	-	-	-	-	-	-	-	-	-	-	-	C	.	.	.	.	.	.	.	.
MM-ef101--4	-	-	-	-	-	-	-	-	-	-	-	-	-	-	-	-	-	-	-	-	-	-	-	-	-	-	-	-	-	-	-	-	-	-	-	-	-	-	-	-	C	.	.	.	.	.	.	.	.
MM-ef101--5	-	-	-	-	-	-	-	-	-	-	-	-	-	-	-	-	-	-	-	-	-	-	-	-	-	-	-	-	-	-	-	-	-	-	-	-	-	-	-	-	C	.	.	.	.	.	.	.	.
MM-ef101--6	-	-	-	-	-	-	-	-	-	-	-	-	-	-	-	-	-	-	-	-	-	-	-	-	-	-	-	-	-	-	-	-	-	-	-	-	-	-	-	-	C	.	.	.	.	.	.	.	.
MM-ef101--7	-	-	-	-	-	-	-	-	-	-	-	-	-	-	-	-	-	-	-	-	-	-	-	-	-	-	-	-	-	-	-	-	-	-	-	-	-	-	-	-	.	.	.	.	.	.	.	.	.
MM-ef	CLUSTAL W (1.81) multiple sequence alignment
MM-ef105	A	T	G	C	T	C	A	G	C	T	T	C	G	G	T	T	T	C	A	A	G	C	A	T	G	G	G	A	T	G	C	T	G	G	T	G	C	A	T	C	-	C	C	T	G	T	T	T	G
MM-ef105-1	-	-	-	-	-	-	-	-	-	-	-	-	-	-	-	-	-	-	-	-	-	-	-	-	-	-	-	-	-	-	-	-	-	-	-	-	-	-	-	.	T	-	.	.	.	.	.	.	.
MM-ef105-2	-	-	-	-	-	-	-	-	-	-	-	-	-	-	-	-	-	-	-	-	-	-	-	-	-	-	-	-	-	-	-	-	-	-	-	-	-	-	-	.	T	.	.	.	.	.	.	.	.
MM-ef105-3	-	-	-	-	-	-	-	-	-	-	-	-	-	-	-	-	-	-	-	-	-	-	-	-	-	-	-	-	-	-	-	-	-	-	-	-	-	-	-	.	T	.	.	.	.	.	.	.	.
MM-ef105-4	-	-	-	-	-	-	-	-	-	-	-	-	-	-	-	-	-	-	-	-	-	-	-	-	-	-	-	-	-	-	-	-	-	-	-	-	-	-	-	.	T	-	.	.	.	.	.	.	.
MM-ef105-5	-	-	-	-	-	-	-	-	-	-	-	-	-	-	-	-	-	-	-	-	-	-	-	-	-	-	-	-	-	-	-	-	-	-	-	-	-	-	-	.	T	G	.	.	.	.	.	.	.
MM-ef105-6	-	-	-	-	-	-	-	-	-	-	-	-	-	-	-	-	-	-	-	-	-	-	-	-	-	-	-	-	-	-	-	-	-	-	-	-	-	-	-	.	T	.	.	.	.	.	.	.	.
MM-ef105-7	-	-	-	-	-	-	-	-	-	-	-	-	-	-	-	-	-	-	-	-	-	-	-	-	-	-	-	-	-	-	-	-	-	-	-	-	-	-	-	.	T	.	.	.	.	.	.	.	.
MM-ef	CLUSTAL W (1.81) multiple sequence alignment
MM-ef12	A	T	G	A	A	G	T	C	C	C	T	C	C	T	C	A	C	C	A	C	C	A	T	C	C	T	C	A	G	C	C	T	C	G	C	C	T	C	G	C	T	A	G	C	A	G	C	A	T
MM-ef12-1	-	-	-	-	-	-	-	-	-	-	-	-	-	-	-	-	-	-	-	-	-	-	-	-	-	-	-	-	-	-	-	-	-	-	-	-	-	-	-	-	-	-	.	.	.	.	.	.	.
MM-ef12-2	-	-	-	-	-	-	-	-	-	-	-	-	-	-	-	-	-	-	-	-	-	-	-	-	-	-	-	-	-	-	-	-	-	-	-	-	-	-	-	-	-	-	.	.	.	.	.	.	.
MM-ef12-3	-	-	-	-	-	-	-	-	-	-	-	-	-	-	-	-	-	-	-	-	-	-	-	-	-	-	-	-	-	-	-	-	-	-	-	-	-	-	-	-	-	-	.	.	-	.	.	.	.
MM-ef12-4	-	-	-	-	-	-	-	-	-	-	-	-	-	-	-	-	-	-	-	-	-	-	-	-	-	-	-	-	-	-	-	-	-	-	-	-	-	-	-	-	-	-	.	.	.	.	.	.	.
MM-ef12-5	-	-	-	-	-	-	-	-	-	-	-	-	-	-	-	-	-	-	-	-	-	-	-	-	-	-	-	-	-	-	-	-	-	-	-	-	-	-	-	-	-	-	.	.	.	.	.	.	.
MM-ef12-6	-	-	-	-	-	-	-	-	-	-	-	-	-	-	-	-	-	-	-	-	-	-	-	-	-	-	-	-	-	-	-	-	-	-	-	-	-	-	-	-	-	-	.	.	-	.	.	.	.
MM-ef12-7	-	-	-	-	-	-	-	-	-	-	-	-	-	-	-	-	-	-	-	-	-	-	-	-	-	-	-	-	-	-	-	-	-	-	-	-	-	-	-	-	-	-	.	.	-	.	.	.	.
MM-ef	CLUSTAL W (1.81) multiple sequence alignment
MM-ef43	A	T	G	C	G	T	G	G	C	T	T	T	A	C	A	G	T	C	G	C	A	A	C	C	G	C	T	C	T	G	G	C	T	C	T	A	T	G	C	T	C	C	T	T	C	T	C	G	G
MM-ef43-1	-	-	-	-	-	-	-	-	-	-	-	-	-	-	-	-	-	-	-	-	-	-	-	-	-	-	-	-	-	-	-	-	-	-	-	-	-	A	G	C	T	.	.	.	.	.	.	.	.
MM-ef43-2	-	-	-	-	-	-	-	-	-	-	-	-	-	-	-	-	-	-	-	-	-	-	-	-	-	-	-	-	-	-	-	-	-	-	-	-	-	A	G	C	T	.	.	.	.	.	.	.	.
MM-ef43-3	-	-	-	-	-	-	-	-	-	-	-	-	-	-	-	-	-	-	-	-	-	-	-	-	-	-	-	-	-	-	-	-	-	-	-	-	-	A	G	C	T	.	.	.	.	.	.	.	.
MM-ef43-4	-	-	-	-	-	-	-	-	-	-	-	-	-	-	-	-	-	-	-	-	-	-	-	-	-	-	-	-	-	-	-	-	-	-	-	-	-	A	G	C	T	.	A	.	.	.	.	.	.
MM-ef43-5	-	-	-	-	-	-	-	-	-	-	-	-	-	-	-	-	-	-	-	-	-	-	-	-	-	-	-	-	-	-	-	-	-	-	-	-	-	A	G	C	T	.	.	.	.	.	.	.	.
MM-ef43-6	-	-	-	-	-	-	-	-	-	-	-	-	-	-	-	-	-	-	-	-	-	-	-	-	-	-	-	-	-	-	-	-	-	-	-	-	-	T	G	C	T	.	.	.	.	.	.	.	.
MM-ef43-7	-	-	-	-	-	-	-	-	-	-	-	-	-	-	-	-	-	-	-	-	-	-	-	-	-	-	-	-	-	-	-	-	-	-	-	-	-	A	G	C	T	.	.	.	.	.	.	.	.
MM-ef	CLUSTAL W (1.81) multiple sequence alignment
MM-ef44	A	T	G	C	A	A	T	T	T	T	C	A	C	T	C	G	T	C	G	T	G	C	T	T	A	C	T	C	T	T	G	C	C	A	C	T	T	T	G	G	C	A	G	T	C	G	C	T	G
MM-ef44-1	-	-	-	-	-	-	-	-	-	-	-	-	-	-	-	-	-	-	-	-	-	-	-	-	-	-	-	-	-	-	-	-	-	-	T	.	.	G	.	-	-	C	.	.	.	.	.	.	.
MM-ef44-2	-	-	-	-	-	-	-	-	-	-	-	-	-	-	-	-	-	-	-	-	-	-	-	-	-	-	-	-	-	-	-	-	-	-	T	.	.	G	.	-	-	C	.	.	.	.	.	.	.
MM-ef44-3	-	-	-	-	-	-	-	-	-	-	-	-	-	-	-	-	-	-	-	-	-	-	-	-	-	-	-	-	-	-	-	-	-	-	T	.	.	G	.	.	-	C	.	.	.	.	.	.	.
MM-ef44-4	-	-	-	-	-	-	-	-	-	-	-	-	-	-	-	-	-	-	-	-	-	-	-	-	-	-	-	-	-	-	-	-	-	-	T	.	.	G	.	.	.	.	.	.	.	.	.	.	.
MM-ef44-5	-	-	-	-	-	-	-	-	-	-	-	-	-	-	-	-	-	-	-	-	-	-	-	-	-	-	-	-	-	-	-	-	-	-	T	.	.	G	.	-	-	C	.	.	.	.	.	.	.
MM-ef44-6	-	-	-	-	-	-	-	-	-	-	-	-	-	-	-	-	-	-	-	-	-	-	-	-	-	-	-	-	-	-	-	-	-	-	T	.	.	G	.	-	-	C	.	.	.	.	.	.	.
MM-ef44-7	-	-	-	-	-	-	-	-	-	-	-	-	-	-	-	-	-	-	-	-	-	-	-	-	-	-	-	-	-	-	-	-	-	-	T	.	.	G	.	-	-	C	.	.	.	.	.	.	.
MM-ef	CLUSTAL W (1.81) multiple sequence alignment
MM-ef60	A	T	G	A	A	G	G	C	C	A	A	C	A	C	A	A	T	C	A	T	C	C	T	C	G	C	T	T	T	C	C	T	T	A	C	C	G	C	A	G	T	C	G	C	C	T	A	C	A
MM-ef60-1	-	-	-	-	-	-	-	-	-	-	-	-	-	-	-	-	-	-	-	-	-	-	-	-	-	-	-	-	-	-	-	-	C	T	A	.	.	.	.	.	.	.	.	.	.	.	.	.	.
MM-ef60-2	-	-	-	-	-	-	-	-	-	-	-	-	-	-	-	-	-	-	-	-	-	-	-	-	-	-	-	-	-	-	-	-	C	T	A	.	.	.	.	.	.	.	.	.	.	.	.	.	.
MM-ef60-3	-	-	-	-	-	-	-	-	-	-	-	-	-	-	-	-	-	-	-	-	-	-	-	-	-	-	-	-	-	-	-	-	C	T	A	.	.	.	.	.	.	.	.	.	.	.	.	.	.
MM-ef60-4	-	-	-	-	-	-	-	-	-	-	-	-	-	-	-	-	-	-	-	-	-	-	-	-	-	-	-	-	-	-	-	-	.	T	A	.	.	.	.	.	.	.	.	.	.	.	.	.	.
MM-ef60-5	-	-	-	-	-	-	-	-	-	-	-	-	-	-	-	-	-	-	-	-	-	-	-	-	-	-	-	-	-	-	-	-	C	T	A	.	.	.	.	.	.	.	.	.	.	.	.	.	.
MM-ef60-6	-	-	-	-	-	-	-	-	-	-	-	-	-	-	-	-	-	-	-	-	-	-	-	-	-	-	-	-	-	-	-	-	.	T	A	.	.	.	.	.	.	.	.	.	.	.	.	.	.
MM-ef60-7	-	-	-	-	-	-	-	-	-	-	-	-	-	-	-	-	-	-	-	-	-	-	-	-	-	-	-	-	-	-	-	-	C	T	T	.	.	.	.	.	.	.	.	.	.	.	.	.	.
MM-ef	CLUSTAL W (1.81) multiple sequence alignment
MM-ef67	A	T	G	C	A	G	C	T	T	C	A	G	A	A	C	C	C	G	G	T	C	G	C	A	G	T	T	C	T	C	C	T	T	G	C	C	T	G	G	C	T	C	A	C	A	T	T	C	G
MM-ef67-1	-	-	-	-	-	-	-	-	-	-	-	-	-	-	-	-	-	-	-	-	-	-	-	-	-	-	-	.	.	.	-	.	.	.	.	-	.	.	.	.	.	.	-	.	.	.	.	.	.
MM-ef67-2	-	-	-	-	-	-	-	-	-	-	-	-	-	-	-	-	-	-	-	-	-	-	-	-	-	-	-	.	.	.	-	A	.	.	.	-	.	.	.	.	.	.	-	.	.	.	.	.	.
MM-ef67-3	-	-	-	-	-	-	-	-	-	-	-	-	-	-	-	-	-	-	-	-	-	-	-	-	-	-	-	.	.	.	-	.	.	.	.	-	.	.	.	.	.	.	-	.	.	.	.	.	.
MM-ef67-4	-	-	-	-	-	-	-	-	-	-	-	-	-	-	-	-	-	-	-	-	-	-	-	-	-	-	-	.	.	.	-	.	.	.	.	-	.	.	.	.	.	.	-	.	.	.	.	.	.
MM-ef67-5	-	-	-	-	-	-	-	-	-	-	-	-	-	-	-	-	-	-	-	-	-	-	-	-	-	-	-	.	.	.	-	A	.	.	.	-	.	.	.	.	.	.	-	.	.	.	.	.	.
MM-ef67-6	-	-	-	-	-	-	-	-	-	-	-	-	-	-	-	-	-	-	-	-	-	-	-	-	-	-	-	.	.	.	-	.	.	.	.	.	.	.	.	.	.	.	-	.	.	.	.	.	.
MM-ef67-7	-	-	-	-	-	-	-	-	-	-	-	-	-	-	-	-	-	-	-	-	-	-	-	-	-	-	-	.	.	.	-	.	.	.	.	.	.	.	.	.	.	.	-	.	.	.	.	.	.
MM-ef	CLUSTAL W (1.81) multiple sequence alignment
MM-ef82	A	T	G	C	A	T	T	C	C	T	T	G	T	C	T	A	T	C	C	T	C	T	A	C	G	C	C	G	C	T	G	C	T	A	C	C	G	T	T	T	C	T	A	G	C	A	T	G	T
MM-ef82-1	-	-	-	-	-	-	-	-	-	-	-	-	-	-	-	-	-	-	-	-	-	-	-	-	-	-	-	-	-	-	-	-	-	-	-	-	-	-	-	.	.	-	T	.	.	.	.	.	.
MM-ef82-2	-	-	-	-	-	-	-	-	-	-	-	-	-	-	-	-	-	-	-	-	-	-	-	-	-	-	-	-	-	-	-	-	-	-	-	-	-	-	-	.	.	.	.	.	.	.	.	.	.
MM-ef82-3	-	-	-	-	-	-	-	-	-	-	-	-	-	-	-	-	-	-	-	-	-	-	-	-	-	-	-	-	-	-	-	-	-	-	-	-	-	-	-	.	T	C	T	.	.	.	.	.	.
MM-ef82-4	-	-	-	-	-	-	-	-	-	-	-	-	-	-	-	-	-	-	-	-	-	-	-	-	-	-	-	-	-	-	-	-	-	-	-	-	-	-	-	.	.	-	.	.	.	.	.	.	.
MM-ef82-5	-	-	-	-	-	-	-	-	-	-	-	-	-	-	-	-	-	-	-	-	-	-	-	-	-	-	-	-	-	-	-	-	-	-	-	-	-	-	-	.	.	-	.	.	.	.	.	.	.
MM-ef82-6	-	-	-	-	-	-	-	-	-	-	-	-	-	-	-	-	-	-	-	-	-	-	-	-	-	-	-	-	-	-	-	-	-	-	-	-	-	-	-	.	.	.	.	.	.	.	.	.	.
MM-ef82-7	-	-	-	-	-	-	-	-	-	-	-	-	-	-	-	-	-	-	-	-	-	-	-	-	-	-	-	-	-	-	-	-	-	-	-	-	-	-	-	.	.	.	.	.	.	.	.	.	.
MM-ef	CLUSTAL W (1.81) multiple sequence alignment
MM-ef83	A	T	G	C	A	A	C	A	C	C	T	C	A	C	C	A	T	C	A	C	C	C	T	T	T	T	C	T	C	A	A	C	T	C	T	C	C	T	A	G	C	C	T	T	C	A	C	A	G
MM-ef83-1	-	-	-	-	-	-	-	-	-	-	-	-	-	-	-	-	-	-	-	-	-	-	-	-	-	-	-	-	-	-	-	-	-	-	-	-	-	-	-	-	-	G	C	C	T	.	-	.	.
MM-ef83-2	-	-	-	-	-	-	-	-	-	-	-	-	-	-	-	-	-	-	-	-	-	-	-	-	-	-	-	-	-	-	-	-	-	-	-	-	-	-	-	-	-	G	C	C	T	.	.	.	.
MM-ef83-3	-	-	-	-	-	-	-	-	-	-	-	-	-	-	-	-	-	-	-	-	-	-	-	-	-	-	-	-	-	-	-	-	-	-	-	-	-	-	-	-	-	G	C	C	T	.	.	.	.
MM-ef83-4	-	-	-	-	-	-	-	-	-	-	-	-	-	-	-	-	-	-	-	-	-	-	-	-	-	-	-	-	-	-	-	-	-	-	-	-	-	-	-	-	-	A	C	C	T	.	.	.	.
MM-ef83-5	-	-	-	-	-	-	-	-	-	-	-	-	-	-	-	-	-	-	-	-	-	-	-	-	-	-	-	-	-	-	-	-	-	-	-	-	-	-	-	-	-	A	C	C	T	.	-	.	.
MM-ef83-6	-	-	-	-	-	-	-	-	-	-	-	-	-	-	-	-	-	-	-	-	-	-	-	-	-	-	-	-	-	-	-	-	-	-	-	-	-	-	-	-	-	A	C	C	T	.	.	.	.
MM-ef83-7	-	-	-	-	-	-	-	-	-	-	-	-	-	-	-	-	-	-	-	-	-	-	-	-	-	-	-	-	-	-	-	-	-	-	-	-	-	-	-	-	-	A	C	C	T	.	.	.	.
MM-ef	CLUSTAL W (1.81) multiple sequence alignment
MM-ef84	A	T	G	C	G	A	G	G	T	G	C	G	C	A	T	A	A	C	G	C	A	T	T	T	C	T	G	C	T	C	A	C	A	C	T	G	C	T	C	C	C	T	C	C	C	G	C	T	G
MM-ef84-1	-	-	-	-	-	-	-	-	-	-	-	-	-	-	-	-	-	-	-	-	-	-	-	-	-	-	-	-	-	-	-	-	-	-	-	-	-	-	-	.	T	G	.	.	G	C	A	.	.
MM-ef84-2	-	-	-	-	-	-	-	-	-	-	-	-	-	-	-	-	-	-	-	-	-	-	-	-	-	-	-	-	-	-	-	-	-	-	-	-	-	-	-	.	T	-	-	.	.	.	.	.	.
MM-ef84-3	-	-	-	-	-	-	-	-	-	-	-	-	-	-	-	-	-	-	-	-	-	-	-	-	-	-	-	-	-	-	-	-	-	-	-	-	-	-	-	.	T	-	-	.	.	.	.	.	.
MM-ef84-4	-	-	-	-	-	-	-	-	-	-	-	-	-	-	-	-	-	-	-	-	-	-	-	-	-	-	-	-	-	-	-	-	-	-	-	-	-	-	-	.	T	-	-	.	.	.	.	.	.
MM-ef84-5	-	-	-	-	-	-	-	-	-	-	-	-	-	-	-	-	-	-	-	-	-	-	-	-	-	-	-	-	-	-	-	-	-	-	-	-	-	-	-	.	T	-	-	.	.	.	.	.	.
MM-ef84-6	-	-	-	-	-	-	-	-	-	-	-	-	-	-	-	-	-	-	-	-	-	-	-	-	-	-	-	-	-	-	-	-	-	-	-	-	-	-	-	.	T	-	-	.	.	.	.	.	.
MM-ef84-7	-	-	-	-	-	-	-	-	-	-	-	-	-	-	-	-	-	-	-	-	-	-	-	-	-	-	-	-	-	-	-	-	-	-	-	-	-	-	-	.	T	-	-	.	.	.	.	.	.
MM-ef	CLUSTAL W (1.81) multiple sequence alignment
MM-ef85	A	T	G	C	G	C	T	C	C	C	T	C	A	C	G	C	T	C	C	T	C	A	T	C	C	T	G	A	G	C	G	C	T	G	T	C	G	C	C	C	T	C	G	C	A	G	C	T	C
MM-ef85-1	-	-	-	-	-	-	-	-	-	-	-	-	-	-	-	-	-	-	-	-	-	-	.	T	A	.	C	G	T	A	.	.	.	.	.	.	.	.	.	T	C	-	-	-	C	.	.	.	.
MM-ef85-2	-	-	-	-	-	-	-	-	-	-	-	-	-	-	-	-	-	-	-	-	-	-	.	T	A	A	C	G	T	G	-	.	.	.	.	.	.	.	.	T	C	-	-	-	C	.	.	.	.
MM-ef85-3	-	-	-	-	-	-	-	-	-	-	-	-	-	-	-	-	-	-	-	-	-	-	-	T	T	A	T	G	T	A	.	.	.	.	.	.	.	.	.	T	C	-	-	-	C	.	.	.	.
MM-ef85-4	-	-	-	-	-	-	-	-	-	-	-	-	-	-	-	-	-	-	-	-	-	-	.	T	T	.	T	G	T	A	.	.	.	.	.	.	.	.	.	T	C	G	-	-	C	.	.	.	.
MM-ef85-5	-	-	-	-	-	-	-	-	-	-	-	-	-	-	-	-	-	-	-	-	-	-	.	T	A	.	C	G	T	.	-	.	.	.	.	.	.	.	.	T	C	-	-	-	C	.	.	.	.
MM-ef85-6	-	-	-	-	-	-	-	-	-	-	-	-	-	-	-	-	-	-	-	-	-	-	.	T	T	.	C	G	T	A	.	.	.	.	.	.	.	.	.	T	C	G	-	-	C	.	.	.	.
MM-ef85-7	-	-	-	-	-	-	-	-	-	-	-	-	-	-	-	-	-	-	-	-	-	-	.	T	A	.	C	G	T	A	.	.	.	.	.	.	.	.	.	T	C	-	-	-	C	.	.	.	.
MM-ef	CLUSTAL W (1.81) multiple sequence alignment
MM-ef93	A	T	G	G	C	C	G	T	G	A	T	C	G	T	C	C	T	G	C	T	C	A	T	G	G	T	C	C	T	T	G	T	C	T	T	G	C	G	T	C	A	A	C	T	C	G	T	C	G
MM-ef93-1	-	-	-	-	-	-	-	-	-	-	-	-	-	-	-	-	-	-	-	-	-	-	-	-	-	-	-	-	-	-	-	-	-	-	-	-	-	-	-	-	-	-	.	.	.	.	.	.	.
MM-ef93-2	-	-	-	-	-	-	-	-	-	-	-	-	-	-	-	-	-	-	-	-	-	-	-	-	-	-	-	-	-	-	-	-	-	-	-	-	-	-	-	-	-	-	.	.	.	.	.	.	.
MM-ef93-3	-	-	-	-	-	-	-	-	-	-	-	-	-	-	-	-	-	-	-	-	-	-	-	-	-	-	-	-	-	-	-	-	-	-	-	-	-	-	-	-	-	-	G	C	T	C	.	.	.
MM-ef93-4	-	-	-	-	-	-	-	-	-	-	-	-	-	-	-	-	-	-	-	-	-	-	-	-	-	-	-	-	-	-	-	-	-	-	-	-	-	-	-	-	-	-	.	.	.	.	.	.	.
MM-ef93-5	-	-	-	-	-	-	-	-	-	-	-	-	-	-	-	-	-	-	-	-	-	-	-	-	-	-	-	-	-	-	-	-	-	-	-	-	-	-	-	-	-	-	.	.	.	-	.	.	.
MM-ef93-6	-	-	-	-	-	-	-	-	-	-	-	-	-	-	-	-	-	-	-	-	-	-	-	-	-	-	-	-	-	-	-	-	-	-	-	-	-	-	-	-	-	-	.	.	.	.	.	.	.
MM-ef93-7	-	-	-	-	-	-	-	-	-	-	-	-	-	-	-	-	-	-	-	-	-	-	-	-	-	-	-	-	-	-	-	-	-	-	-	-	-	-	-	-	-	-	.	.	.	.	.	.	.
[truncated: 643 more columns]

## Sheet: P. eumusae
ME-ef	CLUSTAL W (1.81) multiple sequence alignment
ME-ef100	A	T	G	A	A	G	C	T	C	T	C	A	G	C	C	T	G	G	T	T	C	A	C	G	C	C	C	T	T	C	C	T	C	G	C	C	G	C	A	C	A	G	G	T	C	C	T	G	G
ME-ef100-1	-	-	-	-	-	-	-	-	-	-	-	-	-	-	-	-	-	-	-	-	-	-	-	-	-	-	-	-	-	-	-	-	-	-	-	-	.	.	G	G	C	A	.	.	.	-	.	.	.
ME-ef100-2	-	-	-	-	-	-	-	-	-	-	-	-	-	-	-	-	-	-	-	-	-	-	-	-	-	-	-	-	-	-	-	-	-	-	-	-	.	.	T	.	.	.	.	.	.	-	.	.	.
ME-ef100-3	-	-	-	-	-	-	-	-	-	-	-	-	-	-	-	-	-	-	-	-	-	-	-	-	-	-	-	-	-	-	-	-	-	-	-	-	.	.	T	.	.	.	.	.	.	-	.	.	.
ME-ef100-4	-	-	-	-	-	-	-	-	-	-	-	-	-	-	-	-	-	-	-	-	-	-	-	-	-	-	-	-	-	-	-	-	-	-	-	-	.	.	T	.	.	.	.	.	.	-	.	.	.
ME-ef100-5	-	-	-	-	-	-	-	-	-	-	-	-	-	-	-	-	-	-	-	-	-	-	-	-	-	-	-	-	-	-	-	-	-	-	-	-	.	.	T	.	.	.	.	.	.	-	.	.	.
ME-ef100-6	-	-	-	-	-	-	-	-	-	-	-	-	-	-	-	-	-	-	-	-	-	-	-	-	-	-	-	-	-	-	-	-	-	-	-	-	.	.	T	.	.	.	.	.	.	-	.	.	.
ME-ef100-7	-	-	-	-	-	-	-	-	-	-	-	-	-	-	-	-	-	-	-	-	-	-	-	-	-	-	-	-	-	-	-	-	-	-	-	-	.	.	G	.	.	.	.	.	.	-	.	.	.
ME-ef	CLUSTAL W (1.81) multiple sequence alignment
ME-ef103	A	T	G	C	A	T	T	T	C	A	G	C	T	C	C	C	C	A	A	A	T	C	T	A	C	A	G	A	G	C	G	C	C	A	T	G	C	T	C	T	T	C	A	T	G	G	C	A	G
ME-ef103-1	-	-	-	-	-	-	-	-	-	-	-	-	-	-	-	-	-	-	-	-	-	-	-	-	-	-	-	-	-	-	-	-	-	-	.	.	.	.	.	.	.	A	-	.	.	.	.	.	.
ME-ef103-2	-	-	-	-	-	-	-	-	-	-	-	-	-	-	-	-	-	-	-	-	-	-	-	-	-	-	-	-	-	-	-	-	-	-	.	.	.	.	.	.	.	.	-	.	.	.	.	.	.
ME-ef103-3	-	-	-	-	-	-	-	-	-	-	-	-	-	-	-	-	-	-	-	-	-	-	-	-	-	-	-	-	-	-	-	-	-	-	.	.	.	.	.	.	.	A	-	.	.	.	.	.	.
ME-ef103-4	-	-	-	-	-	-	-	-	-	-	-	-	-	-	-	-	-	-	-	-	-	-	-	-	-	-	-	-	-	-	-	-	-	-	.	.	.	.	.	.	.	.	-	.	.	.	.	.	.
ME-ef103-5	-	-	-	-	-	-	-	-	-	-	-	-	-	-	-	-	-	-	-	-	-	-	-	-	-	-	-	-	-	-	-	-	-	-	.	.	.	.	.	.	.	A	-	.	.	.	.	.	.
ME-ef103-6	-	-	-	-	-	-	-	-	-	-	-	-	-	-	-	-	-	-	-	-	-	-	-	-	-	-	-	-	-	-	-	-	-	-	G	A	.	.	.	.	.	A	-	.	.	.	.	.	.
ME-ef103-7	-	-	-	-	-	-	-	-	-	-	-	-	-	-	-	-	-	-	-	-	-	-	-	-	-	-	-	-	-	-	-	-	-	-	.	.	.	.	.	.	.	.	-	.	.	.	.	.	.
ME-ef	CLUSTAL W (1.81) multiple sequence alignment
ME-ef104	A	T	G	C	A	T	T	A	T	A	T	C	A	A	G	T	C	G	A	T	T	C	T	A	C	T	C	G	C	T	C	T	C	T	C	A	G	T	G	C	T	A	A	C	T	A	T	G	G
ME-ef104-1	-	-	-	-	-	-	-	-	-	-	-	-	-	-	-	-	-	-	-	-	-	-	-	-	-	-	-	-	-	-	-	-	-	-	-	-	-	.	.	.	.	G	-	-	A	T	.	.	.
ME-ef104-2	-	-	-	-	-	-	-	-	-	-	-	-	-	-	-	-	-	-	-	-	-	-	-	-	-	-	-	-	-	-	-	-	-	-	-	-	-	.	.	.	.	.	-	.	.	.	.	.	.
ME-ef104-3	-	-	-	-	-	-	-	-	-	-	-	-	-	-	-	-	-	-	-	-	-	-	-	-	-	-	-	-	-	-	-	-	-	-	-	-	-	.	.	.	.	G	-	-	A	T	.	.	.
ME-ef104-4	-	-	-	-	-	-	-	-	-	-	-	-	-	-	-	-	-	-	-	-	-	-	-	-	-	-	-	-	-	-	-	-	-	-	-	-	-	.	.	.	.	G	-	-	A	T	.	.	.
ME-ef104-5	-	-	-	-	-	-	-	-	-	-	-	-	-	-	-	-	-	-	-	-	-	-	-	-	-	-	-	-	-	-	-	-	-	-	-	-	-	.	.	.	.	G	-	-	A	T	.	.	.
ME-ef104-6	-	-	-	-	-	-	-	-	-	-	-	-	-	-	-	-	-	-	-	-	-	-	-	-	-	-	-	-	-	-	-	-	-	-	-	-	-	.	.	.	.	.	-	.	.	.	.	.	.
ME-ef104-7	-	-	-	-	-	-	-	-	-	-	-	-	-	-	-	-	-	-	-	-	-	-	-	-	-	-	-	-	-	-	-	-	-	-	-	-	-	.	.	.	.	.	-	.	.	.	.	.	.
ME-ef	CLUSTAL W (1.81) multiple sequence alignment
ME-ef105	A	T	G	A	A	G	A	C	C	A	C	A	C	A	A	T	A	C	G	G	A	G	T	C	C	T	T	A	T	C	G	C	C	G	G	C	C	T	C	C	T	C	A	G	C	A	C	T	T
ME-ef105-1	-	-	-	-	-	-	-	-	-	-	-	-	-	-	-	-	-	-	-	-	-	-	-	-	-	-	-	-	-	-	-	-	-	-	C	.	G	C	.	T	C	T	C	.	.	.	.	.	.
ME-ef105-2	-	-	-	-	-	-	-	-	-	-	-	-	-	-	-	-	-	-	-	-	-	-	-	-	-	-	-	-	-	-	-	-	-	-	C	.	G	C	.	T	C	T	C	.	.	.	.	.	.
ME-ef105-3	-	-	-	-	-	-	-	-	-	-	-	-	-	-	-	-	-	-	-	-	-	-	-	-	-	-	-	-	-	-	-	-	-	-	C	.	G	C	.	T	C	T	C	.	.	.	.	.	.
ME-ef105-4	-	-	-	-	-	-	-	-	-	-	-	-	-	-	-	-	-	-	-	-	-	-	-	-	-	-	-	-	-	-	-	-	-	-	C	.	.	G	.	.	C	T	C	.	.	.	.	.	.
ME-ef105-5	-	-	-	-	-	-	-	-	-	-	-	-	-	-	-	-	-	-	-	-	-	-	-	-	-	-	-	-	-	-	-	-	-	-	C	.	G	C	.	T	C	T	C	.	.	.	.	.	.
ME-ef105-6	-	-	-	-	-	-	-	-	-	-	-	-	-	-	-	-	-	-	-	-	-	-	-	-	-	-	-	-	-	-	-	-	-	-	C	.	G	C	.	T	C	T	C	.	.	.	.	.	.
ME-ef105-7	-	-	-	-	-	-	-	-	-	-	-	-	-	-	-	-	-	-	-	-	-	-	-	-	-	-	-	-	-	-	-	-	-	-	C	.	G	C	.	T	C	T	C	.	.	.	.	.	.
ME-ef	CLUSTAL W (1.81) multiple sequence alignment
ME-ef106	A	T	G	C	T	G	C	T	T	C	T	A	C	T	T	C	A	A	C	T	C	A	T	C	C	C	C	A	T	C	G	T	C	A	G	C	C	T	T	G	C	T	A	G	T	G	C	T	T
ME-ef106-1	-	-	-	-	-	-	-	-	-	-	-	-	-	-	-	-	-	-	-	-	-	-	-	-	-	-	-	-	-	-	-	-	-	-	-	-	-	-	.	.	.	.	.	.	.	.	.	.	.
ME-ef106-2	-	-	-	-	-	-	-	-	-	-	-	-	-	-	-	-	-	-	-	-	-	-	-	-	-	-	-	-	-	-	-	-	-	-	-	-	-	-	.	.	.	.	.	.	.	.	.	.	.
ME-ef106-3	-	-	-	-	-	-	-	-	-	-	-	-	-	-	-	-	-	-	-	-	-	-	-	-	-	-	-	-	-	-	-	-	-	-	-	-	-	-	.	.	.	.	-	.	.	.	.	.	.
ME-ef106-4	-	-	-	-	-	-	-	-	-	-	-	-	-	-	-	-	-	-	-	-	-	-	-	-	-	-	-	-	-	-	-	-	-	-	-	-	-	-	.	.	.	.	.	.	.	.	.	.	.
ME-ef106-5	-	-	-	-	-	-	-	-	-	-	-	-	-	-	-	-	-	-	-	-	-	-	-	-	-	-	-	-	-	-	-	-	-	-	-	-	-	-	.	.	.	.	-	.	.	.	.	.	.
ME-ef106-6	-	-	-	-	-	-	-	-	-	-	-	-	-	-	-	-	-	-	-	-	-	-	-	-	-	-	-	-	-	-	-	-	-	-	-	-	-	-	.	.	.	.	.	.	.	.	.	.	.
ME-ef106-7	-	-	-	-	-	-	-	-	-	-	-	-	-	-	-	-	-	-	-	-	-	-	-	-	-	-	-	-	-	-	-	-	-	-	-	-	-	-	.	.	.	.	.	.	.	.	.	.	.
ME-ef	CLUSTAL W (1.81) multiple sequence alignment
ME-ef79	A	T	G	T	T	T	A	G	T	A	G	A	G	C	T	T	G	G	G	T	T	C	T	G	C	T	G	T	T	T	G	G	T	C	T	A	G	T	C	G	C	A	T	G	C	G	T	G	G
ME-ef79-1	-	-	-	-	-	-	-	-	-	-	-	-	-	-	-	-	-	-	-	-	-	-	-	-	-	-	-	-	-	-	-	-	-	-	-	C	.	.	.	.	A	T	C	C	G	T	.	.	.
ME-ef79-2	-	-	-	-	-	-	-	-	-	-	-	-	-	-	-	-	-	-	-	-	-	-	-	-	-	-	-	-	-	-	-	-	-	-	-	.	-	.	.	.	.	-	.	.	.	.	.	.	.
ME-ef79-3	-	-	-	-	-	-	-	-	-	-	-	-	-	-	-	-	-	-	-	-	-	-	-	-	-	-	-	-	-	-	-	-	-	-	-	.	A	.	.	.	.	-	.	.	.	.	.	.	.
ME-ef79-4	-	-	-	-	-	-	-	-	-	-	-	-	-	-	-	-	-	-	-	-	-	-	-	-	-	-	-	-	-	-	-	-	-	-	-	C	A	.	.	.	.	-	.	.	.	.	.	.	.
ME-ef79-5	-	-	-	-	-	-	-	-	-	-	-	-	-	-	-	-	-	-	-	-	-	-	-	-	-	-	-	-	-	-	-	-	-	-	-	.	.	.	.	.	.	.	.	.	.	.	.	.	.
ME-ef79-6	-	-	-	-	-	-	-	-	-	-	-	-	-	-	-	-	-	-	-	-	-	-	-	-	-	-	-	-	-	-	-	-	-	-	-	.	.	.	.	.	.	.	.	.	.	.	.	.	.
ME-ef79-7	-	-	-	-	-	-	-	-	-	-	-	-	-	-	-	-	-	-	-	-	-	-	-	-	-	-	-	-	-	-	-	-	-	-	-	-	.	.	.	.	.	.	.	.	.	.	.	.	.
ME-ef	CLUSTAL W (1.81) multiple sequence alignment
ME-ef80	A	T	G	C	T	G	A	T	T	C	A	G	C	T	C	G	C	C	A	A	G	A	A	C	T	T	G	T	C	T	C	T	T	T	A	C	T	T	C	C	T	G	T	G	C	T	C	C	T
ME-ef80-1	-	-	-	-	-	-	-	-	-	-	-	-	-	-	-	-	-	-	-	-	-	-	-	-	-	-	-	-	-	-	-	-	-	-	-	-	-	-	-	-	-	.	.	.	.	.	.	.	.
ME-ef80-2	-	-	-	-	-	-	-	-	-	-	-	-	-	-	-	-	-	-	-	-	-	-	-	-	-	-	-	-	-	-	-	-	-	-	-	-	-	-	-	-	-	.	.	.	.	.	.	.	.
ME-ef80--3	-	-	-	-	-	-	-	-	-	-	-	-	-	-	-	-	-	-	-	-	-	-	-	-	-	-	-	-	-	-	-	-	-	-	-	-	-	-	-	-	-	.	.	.	.	.	.	-	.
ME-ef80-4	-	-	-	-	-	-	-	-	-	-	-	-	-	-	-	-	-	-	-	-	-	-	-	-	-	-	-	-	-	-	-	-	-	-	-	-	-	-	-	-	-	.	.	.	.	.	.	.	.
ME-ef80-5	-	-	-	-	-	-	-	-	-	-	-	-	-	-	-	-	-	-	-	-	-	-	-	-	-	-	-	-	-	-	-	-	-	-	-	-	-	-	-	-	-	.	.	.	.	.	.	.	.
ME-ef80--6	-	-	-	-	-	-	-	-	-	-	-	-	-	-	-	-	-	-	-	-	-	-	-	-	-	-	-	-	-	-	-	-	-	-	-	-	-	-	-	-	-	.	.	.	.	.	.	-	.
ME-ef80--7	-	-	-	-	-	-	-	-	-	-	-	-	-	-	-	-	-	-	-	-	-	-	-	-	-	-	-	-	-	-	-	-	-	-	-	-	-	-	-	-	-	.	.	.	.	.	.	.	.
ME-ef	CLUSTAL W (1.81) multiple sequence alignment
ME-ef82	A	T	G	C	A	G	T	T	T	A	C	C	A	C	G	A	C	A	T	C	C	A	T	C	A	T	C	C	T	T	G	G	C	G	T	C	G	C	C	A	T	G	C	-	T	C	G	C	C
ME-ef82-1	-	-	-	-	-	-	-	-	-	-	-	-	-	-	-	-	-	-	-	-	-	-	-	-	-	-	-	-	-	-	-	-	-	-	-	-	-	-	.	.	.	.	.	.	.	.	.	.	.
ME-ef82-2	-	-	-	-	-	-	-	-	-	-	-	-	-	-	-	-	-	-	-	-	-	-	-	-	-	-	-	-	-	-	-	-	-	-	-	-	-	-	.	.	.	.	.	.	.	.	.	.	.
ME-ef82-3	-	-	-	-	-	-	-	-	-	-	-	-	-	-	-	-	-	-	-	-	-	-	-	-	-	-	-	-	-	-	-	-	-	-	-	-	-	-	.	.	A	.	.	C	.	.	.	.	.
ME-ef82-4	-	-	-	-	-	-	-	-	-	-	-	-	-	-	-	-	-	-	-	-	-	-	-	-	-	-	-	-	-	-	-	-	-	-	-	-	-	-	.	.	.	.	.	.	.	.	.	.	.
ME-ef82-5	-	-	-	-	-	-	-	-	-	-	-	-	-	-	-	-	-	-	-	-	-	-	-	-	-	-	-	-	-	-	-	-	-	-	-	-	-	-	.	.	.	.	.	.	.	.	.	.	.
ME-ef82-6	-	-	-	-	-	-	-	-	-	-	-	-	-	-	-	-	-	-	-	-	-	-	-	-	-	-	-	-	-	-	-	-	-	-	-	-	-	-	.	.	.	.	.	.	.	.	.	.	-
ME-ef82-7	-	-	-	-	-	-	-	-	-	-	-	-	-	-	-	-	-	-	-	-	-	-	-	-	-	-	-	-	-	-	-	-	-	-	-	-	-	-	.	.	.	.	.	.	.	.	.	.	.
ME-ef	CLUSTAL W (1.81) multiple sequence alignment
ME-ef83	A	T	G	A	A	T	A	T	C	G	A	A	G	A	G	A	T	T	C	T	G	C	T	A	G	C	A	G	C	A	G	T	G	A	T	G	G	T	C	G	C	-	-	C	T	G	C	G	C
ME-ef83-1	-	-	-	-	-	-	-	-	-	-	-	-	-	-	-	-	-	-	-	-	-	-	-	-	-	-	-	-	-	-	-	-	-	-	-	-	-	-	-	-	-	-	-	-	-	-	-	-	.
ME-ef83-2	-	-	-	-	-	-	-	-	-	-	-	-	-	-	-	-	-	-	-	-	-	-	-	-	-	-	-	-	-	-	-	-	-	-	-	-	-	-	-	-	-	-	-	-	-	-	-	-	.
ME-ef83-3	-	-	-	-	-	-	-	-	-	-	-	-	-	-	-	-	-	-	-	-	-	-	-	-	-	-	-	-	-	-	-	-	-	-	-	-	-	-	-	-	-	-	-	-	-	-	-	-	.
ME-ef83-4	-	-	-	-	-	-	-	-	-	-	-	-	-	-	-	-	-	-	-	-	-	-	-	-	-	-	-	-	-	-	-	-	-	-	-	-	-	-	-	-	-	-	-	-	-	-	-	-	.
ME-ef83-5	-	-	-	-	-	-	-	-	-	-	-	-	-	-	-	-	-	-	-	-	-	-	-	-	-	-	-	-	-	-	-	-	-	-	-	-	-	-	-	-	-	-	-	-	-	-	-	-	.
ME-ef83-6	-	-	-	-	-	-	-	-	-	-	-	-	-	-	-	-	-	-	-	-	-	-	-	-	-	-	-	-	-	-	-	-	-	-	-	-	-	-	-	-	-	-	-	-	-	-	-	-	.
ME-ef83-7	-	-	-	-	-	-	-	-	-	-	-	-	-	-	-	-	-	-	-	-	-	-	-	-	-	-	-	-	-	-	-	-	-	-	-	-	-	-	-	-	-	-	-	-	-	-	-	-	.
ME-ef	CLUSTAL W (1.81) multiple sequence alignment
ME-ef84	A	T	G	C	G	A	C	T	C	T	A	C	A	G	C	A	C	G	C	T	C	G	G	C	A	G	C	A	C	T	C	T	G	C	C	C	C	T	T	C	T	T	C	T	T	C	T	T	T
ME-ef84-1	-	-	-	-	-	-	-	-	-	-	-	-	-	-	-	-	-	-	-	-	-	-	-	-	-	-	-	-	-	-	-	-	-	-	-	-	-	-	-	-	-	-	T	C	.	.	.	C	.
ME-ef84--2	-	-	-	-	-	-	-	-	-	-	-	-	-	-	-	-	-	-	-	-	-	-	-	-	-	-	-	-	-	-	-	-	-	-	-	-	-	-	-	-	-	-	T	C	.	.	.	.	.
ME-ef84-3	-	-	-	-	-	-	-	-	-	-	-	-	-	-	-	-	-	-	-	-	-	-	-	-	-	-	-	-	-	-	-	-	-	-	-	-	-	-	-	-	-	-	.	.	-	.	.	C	.
ME-ef84-4	-	-	-	-	-	-	-	-	-	-	-	-	-	-	-	-	-	-	-	-	-	-	-	-	-	-	-	-	-	-	-	-	-	-	-	-	-	-	-	-	-	-	.	.	.	.	.	C	.
ME-ef84-5	-	-	-	-	-	-	-	-	-	-	-	-	-	-	-	-	-	-	-	-	-	-	-	-	-	-	-	-	-	-	-	-	-	-	-	-	-	-	-	-	-	-	.	.	.	.	.	C	.
ME-ef84-6	-	-	-	-	-	-	-	-	-	-	-	-	-	-	-	-	-	-	-	-	-	-	-	-	-	-	-	-	-	-	-	-	-	-	-	-	-	-	-	-	-	-	T	C	.	.	.	C	.
ME-ef84-7	-	-	-	-	-	-	-	-	-	-	-	-	-	-	-	-	-	-	-	-	-	-	-	-	-	-	-	-	-	-	-	-	-	-	-	-	-	-	-	-	-	-	T	C	.	.	.	C	.
ME-ef	CLUSTAL W (1.81) multiple sequence alignment
ME-ef86	A	T	G	C	A	T	C	T	C	C	A	C	G	C	A	T	T	T	T	T	T	C	T	C	T	T	C	A	G	C	C	T	C	C	T	C	T	C	C	C	T	A	G	G	C	G	T	T	C
ME-ef86-1	-	-	-	-	-	-	-	-	-	-	-	-	-	-	-	-	-	-	-	-	-	-	-	-	-	-	-	-	-	-	-	-	-	.	.	.	.	.	.	T	-	.	-	.	.	.	.	.	.
ME-ef86-2	-	-	-	-	-	-	-	-	-	-	-	-	-	-	-	-	-	-	-	-	-	-	-	-	-	-	-	-	-	-	-	-	-	.	.	.	.	.	.	T	-	-	A	.	.	.	.	.	.
ME-ef86-3	-	-	-	-	-	-	-	-	-	-	-	-	-	-	-	-	-	-	-	-	-	-	-	-	-	-	-	-	-	-	-	-	-	.	A	T	C	T	.	T	-	.	.	.	.	.	.	.	.
ME-ef86--4	-	-	-	-	-	-	-	-	-	-	-	-	-	-	-	-	-	-	-	-	-	-	-	-	-	-	-	-	-	-	-	-	-	.	.	.	.	A	.	T	-	.	C	.	.	.	.	.	.
ME-ef86--5	-	-	-	-	-	-	-	-	-	-	-	-	-	-	-	-	-	-	-	-	-	-	-	-	-	-	-	-	-	-	-	-	-	.	.	.	.	.	T	.	-	T	A	.	.	.	.	.	.
ME-ef86-6	-	-	-	-	-	-	-	-	-	-	-	-	-	-	-	-	-	-	-	-	-	-	-	-	-	-	-	-	-	-	-	-	-	.	.	.	.	.	.	T	-	.	.	.	.	.	.	.	.
ME-ef86-7	-	-	-	-	-	-	-	-	-	-	-	-	-	-	-	-	-	-	-	-	-	-	-	-	-	-	-	-	-	-	-	-	-	.	.	.	.	.	.	T	-	.	T	.	.	.	.	.	.
ME-ef	CLUSTAL W (1.81) multiple sequence alignment
ME-ef90	A	T	G	T	C	C	G	C	G	A	A	T	G	T	G	A	T	T	T	T	C	C	G	A	G	C	G	C	T	G	C	T	G	A	C	T	T	T	C	A	T	T	A	T	C	G	G	C	C
ME-ef90-1	-	-	-	-	-	-	-	-	-	-	-	-	-	-	-	-	-	-	-	-	-	-	-	-	-	-	-	-	-	.	.	.	.	-	.	A	.	.	T	.	.	.	.	.	.	.	.	.	.
ME-ef90-2	-	-	-	-	-	-	-	-	-	-	-	-	-	-	-	-	-	-	-	-	-	-	-	-	-	-	-	-	-	.	.	.	.	-	-	C	.	.	T	.	.	.	.	.	.	.	.	.	.
ME-ef90-3	-	-	-	-	-	-	-	-	-	-	-	-	-	-	-	-	-	-	-	-	-	-	-	-	-	-	-	-	-	.	.	.	.	-	.	-	-	.	T	.	.	.	.	.	.	.	.	.	.
ME-ef90-4	-	-	-	-	-	-	-	-	-	-	-	-	-	-	-	-	-	-	-	-	-	-	-	-	-	-	-	-	-	.	.	.	.	-	.	A	.	.	-	.	.	.	.	.	.	.	.	.	.
ME-ef90-5	-	-	-	-	-	-	-	-	-	-	-	-	-	-	-	-	-	-	-	-	-	-	-	-	-	-	-	-	-	.	.	.	.	-	-	C	.	.	T	.	.	.	.	.	.	.	.	.	.
ME-ef90-6	-	-	-	-	-	-	-	-	-	-	-	-	-	-	-	-	-	-	-	-	-	-	-	-	-	-	-	-	-	.	.	.	.	-	.	.	.	.	.	-	-	.	.	.	.	.	.	.	.
ME-ef90-7	-	-	-	-	-	-	-	-	-	-	-	-	-	-	-	-	-	-	-	-	-	-	-	-	-	-	-	-	-	T	.	.	.	-	-	C	.	.	T	.	.	.	.	.	.	.	.	.	.
[truncated: 536 more columns]

## Sheet: P. fijiensis
MF-ef	CLUSTAL W (1.81) multiple sequence alignment
MF-ef103	A	T	G	T	C	G	T	C	C	T	G	C	T	T	T	C	C	C	T	T	A	C	G	G	A	T	A	A	T	C	T	T	G	G	G	T	T	C	A	A	G	G	C	A	A	C	C	G	A
MF-ef103-1	-	-	-	-	-	-	-	-	-	-	-	-	-	-	-	-	-	-	-	-	-	-	-	-	-	-	-	-	-	-	-	-	-	-	-	-	-	-	-	G	C	A	.	.	-	-	-	.	.
MF-ef103-2	-	-	-	-	-	-	-	-	-	-	-	-	-	-	-	-	-	-	-	-	-	-	-	-	-	-	-	-	-	-	-	-	-	-	-	-	-	-	-	G	C	A	.	.	-	-	-	.	.
MF-ef103-3	-	-	-	-	-	-	-	-	-	-	-	-	-	-	-	-	-	-	-	-	-	-	-	-	-	-	-	-	-	-	-	-	-	-	-	-	-	-	-	G	C	A	.	.	-	-	-	.	.
MF-ef103-4	-	-	-	-	-	-	-	-	-	-	-	-	-	-	-	-	-	-	-	-	-	-	-	-	-	-	-	-	-	-	-	-	-	-	-	-	-	-	-	G	C	A	.	-	-	-	-	.	.
MF-ef103-5	-	-	-	-	-	-	-	-	-	-	-	-	-	-	-	-	-	-	-	-	-	-	-	-	-	-	-	-	-	-	-	-	-	-	-	-	-	-	-	G	C	A	.	C	-	-	-	.	.
MF-ef103-6	-	-	-	-	-	-	-	-	-	-	-	-	-	-	-	-	-	-	-	-	-	-	-	-	-	-	-	-	-	-	-	-	-	-	-	-	-	-	-	G	C	A	.	.	-	-	-	.	.
MF-ef103-7	-	-	-	-	-	-	-	-	-	-	-	-	-	-	-	-	-	-	-	-	-	-	-	-	-	-	-	-	-	-	-	-	-	-	-	-	-	-	-	G	C	A	.	.	-	-	-	.	.
MF-ef	CLUSTAL W (1.81) multiple sequence alignment
MF-ef35	A	T	G	A	A	G	G	C	C	T	C	C	G	C	C	G	T	C	C	T	C	G	C	A	G	T	C	T	T	C	G	C	G	A	C	T	G	C	C	C	T	G	C	T	C	A	G	C	A
MF-ef35-1	-	-	-	-	-	-	-	-	-	-	-	-	-	-	-	-	-	-	-	-	T	.	.	-	.	.	.	.	.	.	.	.	.	.	.	.	.	.	A	.	.	.	.	.	.	.	.	.	.
MF-ef35-2	-	-	-	-	-	-	-	-	-	-	-	-	-	-	-	-	-	-	-	-	T	.	.	-	.	.	.	.	-	.	.	.	.	.	.	.	.	.	A	.	.	.	.	.	.	.	.	.	.
MF-ef35-3	-	-	-	-	-	-	-	-	-	-	-	-	-	-	-	-	-	-	-	-	T	.	.	-	.	.	.	.	-	.	.	.	.	.	.	.	.	.	A	.	.	.	.	.	.	.	.	.	.
MF-ef35-4	-	-	-	-	-	-	-	-	-	-	-	-	-	-	-	-	-	-	-	-	T	.	.	-	.	.	.	.	.	.	.	.	.	.	.	.	.	.	A	.	.	.	.	.	.	.	.	.	.
MF-ef35-5	-	-	-	-	-	-	-	-	-	-	-	-	-	-	-	-	-	-	-	-	T	.	.	-	.	.	.	.	-	.	.	.	.	.	.	.	.	.	A	.	.	.	.	.	.	.	.	.	.
MF-ef35-6	-	-	-	-	-	-	-	-	-	-	-	-	-	-	-	-	-	-	-	-	T	.	.	-	.	.	.	.	.	.	.	.	.	.	.	.	.	.	A	.	.	.	.	.	.	.	.	.	.
MF-ef35-7	-	-	-	-	-	-	-	-	-	-	-	-	-	-	-	-	-	-	-	-	T	.	.	-	A	G	T	C	.	.	.	.	.	.	.	.	.	.	A	.	.	.	.	.	.	.	.	.	.
MF-ef	CLUSTAL W (1.81) multiple sequence alignment
MF-ef52	A	T	G	A	A	T	A	T	G	G	T	C	T	G	G	G	G	T	A	-	T	T	C	A	A	A	C	G	A	G	T	G	C	T	G	T	G	G	T	A	T	C	G	A	T	G	C	T	C
MF-ef52-1	-	-	-	-	-	-	-	-	-	-	-	-	-	-	-	-	-	-	-	-	-	-	-	-	-	-	.	T	C	.	A	T	.	.	.	.	.	.	.	-	.	.	.	.	.	.	.	.	.
MF-ef52-2	-	-	-	-	-	-	-	-	-	-	-	-	-	-	-	-	-	-	-	-	-	-	-	-	-	-	.	.	.	.	.	.	.	.	.	.	.	C	.	-	.	.	.	.	.	.	.	.	.
MF-ef52-3	-	-	-	-	-	-	-	-	-	-	-	-	-	-	-	-	-	-	-	-	-	-	-	-	-	-	.	.	.	.	.	.	.	.	.	.	.	.	.	-	.	.	.	.	.	.	.	.	.
MF-ef52-4	-	-	-	-	-	-	-	-	-	-	-	-	-	-	-	-	-	-	-	-	-	-	-	-	-	-	A	.	.	.	.	.	.	.	.	.	.	.	.	-	.	.	.	.	.	.	.	.	.
MF-ef52-5	-	-	-	-	-	-	-	-	-	-	-	-	-	-	-	-	-	-	-	-	-	-	-	-	-	-	.	.	.	.	.	.	.	.	.	.	.	.	.	-	.	.	.	.	.	.	.	.	.
MF-ef52-6	-	-	-	-	-	-	-	-	-	-	-	-	-	-	-	-	-	-	-	-	-	-	-	-	-	-	A	.	.	.	.	.	.	.	.	.	.	.	.	-	.	.	.	.	.	.	.	.	.
MF-ef52-7	-	-	-	-	-	-	-	-	-	-	-	-	-	-	-	-	-	-	-	-	-	-	-	-	-	-	A	C	G	A	.	-	.	.	.	.	.	.	.	-	.	.	.	.	.	.	.	.	.
MF-ef	CLUSTAL W (1.81) multiple sequence alignment
MF-ef70	A	T	G	T	G	C	G	T	C	A	C	G	C	A	T	T	G	C	T	C	A	T	T	C	G	C	C	A	T	A	C	T	A	C	T	C	A	C	A	A	C	C	T	G	C	A	A	C	A
MF-ef70-1	-	-	-	-	-	-	-	-	-	-	-	-	-	-	-	-	-	-	-	-	-	-	-	-	-	-	-	-	-	-	-	-	-	-	-	-	-	.	T	G	.	-	-	-	-	-	.	.	.
MF-ef70-2	-	-	-	-	-	-	-	-	-	-	-	-	-	-	-	-	-	-	-	-	-	-	-	-	-	-	-	-	-	-	-	-	-	-	-	-	-	.	T	G	.	-	-	-	-	-	.	.	.
MF-ef70-3	-	-	-	-	-	-	-	-	-	-	-	-	-	-	-	-	-	-	-	-	-	-	-	-	-	-	-	-	-	-	-	-	-	-	-	-	-	.	T	G	.	-	-	-	-	-	.	.	.
MF-ef70-4	-	-	-	-	-	-	-	-	-	-	-	-	-	-	-	-	-	-	-	-	-	-	-	-	-	-	-	-	-	-	-	-	-	-	-	-	-	.	T	G	.	-	-	-	-	-	.	.	.
MF-ef70-5	-	-	-	-	-	-	-	-	-	-	-	-	-	-	-	-	-	-	-	-	-	-	-	-	-	-	-	-	-	-	-	-	-	-	-	-	-	.	T	G	.	-	-	-	-	-	.	.	.
MF-ef70-6	-	-	-	-	-	-	-	-	-	-	-	-	-	-	-	-	-	-	-	-	-	-	-	-	-	-	-	-	-	-	-	-	-	-	-	-	-	.	T	G	.	-	-	-	-	-	.	.	.
MF-ef70-7	-	-	-	-	-	-	-	-	-	-	-	-	-	-	-	-	-	-	-	-	-	-	-	-	-	-	-	-	-	-	-	-	-	-	-	-	-	.	T	G	.	-	-	-	-	-	.	.	-
MF-ef	CLUSTAL W (1.81) multiple sequence alignment
MF-ef72	A	T	G	C	T	G	C	T	G	A	T	T	A	T	G	C	T	G	C	T	G	A	G	T	A	T	G	C	T	G	C	T	G	C	T	G	C	T	G	T	T	C	T	T	G	C	T	C	G
MF-ef72-1	-	-	-	-	-	-	-	-	-	-	-	-	-	-	-	-	-	-	-	-	-	-	-	-	-	-	-	-	-	-	-	-	-	-	-	-	-	-	-	-	-	-	C	.	.	.	.	.	.
MF-ef72-2	-	-	-	-	-	-	-	-	-	-	-	-	-	-	-	-	-	-	-	-	-	-	-	-	-	-	-	-	-	-	-	-	-	-	-	-	-	-	-	-	-	-	C	.	.	.	.	.	.
MF-ef72-3	-	-	-	-	-	-	-	-	-	-	-	-	-	-	-	-	-	-	-	-	-	-	-	-	-	-	-	-	-	-	-	-	-	-	-	-	-	-	-	-	-	-	C	.	.	.	.	.	.
MF-ef72--4	-	-	-	-	-	-	-	-	-	-	-	-	-	-	-	-	-	-	-	-	-	-	-	-	-	-	-	-	-	-	-	-	-	-	-	-	-	-	-	-	-	-	C	.	.	.	.	.	.
MF-ef72-5	-	-	-	-	-	-	-	-	-	-	-	-	-	-	-	-	-	-	-	-	-	-	-	-	-	-	-	-	-	-	-	-	-	-	-	-	-	-	-	-	-	-	C	.	.	.	.	.	.
MF-ef72-6	-	-	-	-	-	-	-	-	-	-	-	-	-	-	-	-	-	-	-	-	-	-	-	-	-	-	-	-	-	-	-	-	-	-	-	-	-	-	-	-	-	-	C	.	.	.	.	.	.
MF-ef72-7	-	-	-	-	-	-	-	-	-	-	-	-	-	-	-	-	-	-	-	-	-	-	-	-	-	-	-	-	-	-	-	-	-	-	-	-	-	-	-	-	-	-	.	.	C	.	.	.	.
MF-ef	CLUSTAL W (1.81) multiple sequence alignment
MF-ef75	A	T	G	C	A	T	T	A	C	G	C	A	G	T	T	A	T	C	C	T	T	G	C	A	G	T	T	G	T	T	A	T	C	C	C	A	A	C	A	G	C	G	T	A	T	G	C	C	C
MF-ef75-1	-	-	-	-	-	-	-	-	-	-	-	-	-	-	-	-	-	-	-	-	-	-	-	-	-	-	-	-	-	-	-	-	-	-	-	-	-	-	-	.	.	.	.	.	.	.	.	.	-
MF-ef75-2	-	-	-	-	-	-	-	-	-	-	-	-	-	-	-	-	-	-	-	-	-	-	-	-	-	-	-	-	-	-	-	-	-	-	-	-	-	-	-	.	.	.	.	.	.	.	.	.	-
MF-ef75-3	-	-	-	-	-	-	-	-	-	-	-	-	-	-	-	-	-	-	-	-	-	-	-	-	-	-	-	-	-	-	-	-	-	-	-	-	-	-	-	.	.	.	.	.	.	.	.	.	-
MF-ef75-4	-	-	-	-	-	-	-	-	-	-	-	-	-	-	-	-	-	-	-	-	-	-	-	-	-	-	-	-	-	-	-	-	-	-	-	-	-	-	-	.	.	.	.	.	.	.	.	.	-
MF-ef75-5	-	-	-	-	-	-	-	-	-	-	-	-	-	-	-	-	-	-	-	-	-	-	-	-	-	-	-	-	-	-	-	-	-	-	-	-	-	-	-	.	.	.	.	.	.	.	.	.	-
MF-ef75-6	-	-	-	-	-	-	-	-	-	-	-	-	-	-	-	-	-	-	-	-	-	-	-	-	-	-	-	-	-	-	-	-	-	-	-	-	-	-	-	.	.	.	.	.	.	.	.	.	-
MF-ef75-7	-	-	-	-	-	-	-	-	-	-	-	-	-	-	-	-	-	-	-	-	-	-	-	-	-	-	-	-	-	-	-	-	-	-	-	-	-	-	-	.	.	.	.	.	.	.	.	.	-
MF-ef	CLUSTAL W (1.81) multiple sequence alignment
MF-ef76	A	T	G	C	A	T	T	A	C	G	C	A	G	T	T	A	T	C	T	T	T	G	C	A	G	C	T	G	T	T	A	T	C	C	C	A	A	C	A	G	C	G	T	A	T	G	C	C	C
MF-ef76-1	-	-	-	-	-	-	-	-	-	-	-	-	-	-	-	-	-	-	-	-	-	-	-	-	-	-	-	-	-	-	-	-	-	-	-	-	-	-	-	.	.	.	.	.	.	.	.	.	-
MF-ef76-2	-	-	-	-	-	-	-	-	-	-	-	-	-	-	-	-	-	-	-	-	-	-	-	-	-	-	-	-	-	-	-	-	-	-	-	-	-	-	-	.	.	.	.	.	.	.	.	.	-
MF-ef76-3	-	-	-	-	-	-	-	-	-	-	-	-	-	-	-	-	-	-	-	-	-	-	-	-	-	-	-	-	-	-	-	-	-	-	-	-	-	-	-	.	.	.	.	.	.	.	.	.	-
MF-ef76-4	-	-	-	-	-	-	-	-	-	-	-	-	-	-	-	-	-	-	-	-	-	-	-	-	-	-	-	-	-	-	-	-	-	-	-	-	-	-	-	.	.	.	.	.	.	.	.	.	-
MF-ef76-5	-	-	-	-	-	-	-	-	-	-	-	-	-	-	-	-	-	-	-	-	-	-	-	-	-	-	-	-	-	-	-	-	-	-	-	-	-	-	-	.	.	.	.	.	.	.	.	.	-
MF-ef76-6	-	-	-	-	-	-	-	-	-	-	-	-	-	-	-	-	-	-	-	-	-	-	-	-	-	-	-	-	-	-	-	-	-	-	-	-	-	-	-	.	.	.	.	.	.	.	.	.	-
MF-ef76-7	-	-	-	-	-	-	-	-	-	-	-	-	-	-	-	-	-	-	-	-	-	-	-	-	-	-	-	-	-	-	-	-	-	-	-	-	-	-	-	.	.	.	.	.	.	.	.	.	-
MF-ef	CLUSTAL W (1.81) multiple sequence alignment
MF-ef77	A	T	G	A	A	G	T	C	C	A	T	T	C	T	T	A	T	C	T	T	T	G	C	A	A	T	C	A	C	C	G	C	T	A	T	T	C	T	G	A	G	T	C	T	T	G	C	C	T
MF-ef77-1	-	-	-	-	-	-	-	-	-	-	-	-	-	-	-	-	-	-	-	-	-	-	-	-	-	-	-	-	-	-	.	.	G	-	A	.	.	.	.	.	.	.	.	.	-	.	.	.	.
MF-ef77-2	-	-	-	-	-	-	-	-	-	-	-	-	-	-	-	-	-	-	-	-	-	-	-	-	-	-	-	-	-	-	.	.	.	-	.	.	.	.	.	-	.	.	.	.	.	.	.	T	-
MF-ef77-3	-	-	-	-	-	-	-	-	-	-	-	-	-	-	-	-	-	-	-	-	-	-	-	-	-	-	-	-	-	-	.	.	.	-	.	.	.	.	.	.	.	.	.	.	.	.	.	-	.
MF-ef77-4	-	-	-	-	-	-	-	-	-	-	-	-	-	-	-	-	-	-	-	-	-	-	-	-	-	-	-	-	-	-	.	.	A	.	.	.	.	.	.	.	.	.	.	.	-	.	.	.	.
MF-ef77-5	-	-	-	-	-	-	-	-	-	-	-	-	-	-	-	-	-	-	-	-	-	-	-	-	-	-	-	-	-	-	.	.	G	.	.	.	.	.	.	.	.	.	.	.	.	.	.	.	.
MF-ef77-6	-	-	-	-	-	-	-	-	-	-	-	-	-	-	-	-	-	-	-	-	-	-	-	-	-	-	-	-	-	-	.	.	.	.	.	.	.	.	.	.	.	.	.	.	.	.	.	.	.
MF-ef77--7	-	-	-	-	-	-	-	-	-	-	-	-	-	-	-	-	-	-	-	-	-	-	-	-	-	-	-	-	-	-	.	.	.	-	.	.	.	.	.	.	.	.	.	.	.	.	.	.	.
MF-ef	CLUSTAL W (1.81) multiple sequence alignment
MF-ef78	A	T	G	G	C	A	G	T	C	A	T	G	G	C	T	A	G	A	A	A	A	C	G	A	G	T	G	C	C	G	G	T	C	G	C	C	A	T	T	C	T	C	G	C	C	A	T	C	T
MF-ef78-1	-	-	-	-	-	-	-	-	-	-	-	-	-	-	-	-	-	-	-	-	-	-	-	-	-	-	-	-	-	-	-	-	-	-	-	-	-	-	-	-	C	T	C	G	.	.	.	.	.
MF-ef78-2	-	-	-	-	-	-	-	-	-	-	-	-	-	-	-	-	-	-	-	-	-	-	-	-	-	-	-	-	-	-	-	-	-	-	-	-	-	-	-	-	C	T	C	G	.	.	.	.	.
MF-ef78-3	-	-	-	-	-	-	-	-	-	-	-	-	-	-	-	-	-	-	-	-	-	-	-	-	-	-	-	-	-	-	-	-	-	-	-	-	-	-	-	-	C	T	C	G	.	.	.	.	.
MF-ef78-4	-	-	-	-	-	-	-	-	-	-	-	-	-	-	-	-	-	-	-	-	-	-	-	-	-	-	-	-	-	-	-	-	-	-	-	-	-	-	-	-	C	T	C	G	.	.	.	.	.
MF-ef78-5	-	-	-	-	-	-	-	-	-	-	-	-	-	-	-	-	-	-	-	-	-	-	-	-	-	-	-	-	-	-	-	-	-	-	-	-	-	-	-	-	C	T	C	G	.	.	.	.	.
MF-ef78-6	-	-	-	-	-	-	-	-	-	-	-	-	-	-	-	-	-	-	-	-	-	-	-	-	-	-	-	-	-	-	-	-	-	-	-	-	-	-	-	-	C	T	C	G	.	.	.	.	.
MF-ef78-7	-	-	-	-	-	-	-	-	-	-	-	-	-	-	-	-	-	-	-	-	-	-	-	-	-	-	-	-	-	-	-	-	-	-	-	-	-	-	-	-	C	T	C	G	.	.	.	.	.
MF-ef	CLUSTAL W (1.81) multiple sequence alignment
MF-ef85	A	T	G	A	A	T	G	A	T	A	T	G	A	G	C	G	C	A	C	G	G	G	T	G	G	T	G	C	G	G	A	T	T	C	C	A	G	A	A	G	G	T	T	G	C	G	C	A	C
MF-ef85--1	-	-	-	-	-	-	-	-	-	-	-	-	-	-	-	-	-	-	-	-	-	-	-	-	-	-	-	-	.	.	G	G	.	-	-	-	T	C	G	A	C	G	.	.	.	.	.	C	-
MF-ef85--2	-	-	-	-	-	-	-	-	-	-	-	-	-	-	-	-	-	-	-	-	-	-	-	-	-	-	-	-	.	.	G	G	.	-	-	G	T	C	G	A	.	.	-	.	.	.	.	.	-
MF-ef85--3	-	-	-	-	-	-	-	-	-	-	-	-	-	-	-	-	-	-	-	-	-	-	-	-	-	-	-	-	A	.	G	G	.	-	-	-	T	T	G	A	-	G	.	.	.	.	.	.	-
MF-ef85--4	-	-	-	-	-	-	-	-	-	-	-	-	-	-	-	-	-	-	-	-	-	-	-	-	-	-	-	-	.	.	G	G	.	-	-	-	T	C	G	A	-	G	.	.	.	.	.	.	-
MF-ef85--5	-	-	-	-	-	-	-	-	-	-	-	-	-	-	-	-	-	-	-	-	-	-	-	-	-	-	-	-	.	.	G	G	.	-	-	.	T	T	.	A	.	.	.	.	.	.	.	.	-
MF-ef85--6	-	-	-	-	-	-	-	-	-	-	-	-	-	-	-	-	-	-	-	-	-	-	-	-	-	-	-	-	.	.	G	G	C	-	-	-	T	C	G	A	-	G	.	.	.	.	.	.	-
MF-ef85--7	-	-	-	-	-	-	-	-	-	-	-	-	-	-	-	-	-	-	-	-	-	-	-	-	-	-	-	-	.	.	G	C	.	-	-	-	T	C	G	A	-	G	.	.	.	.	.	.	-
MF-ef	CLUSTAL W (1.81) multiple sequence alignment
MF-ef94	A	T	G	A	A	T	G	A	T	T	G	T	G	G	T	A	G	G	T	C	A	A	G	T	G	T	C	G	T	G	C	G	G	C	-	T	T	G	T	C	T	C	T	G	C	G	A	T	G
MF-ef94-1	-	-	-	-	-	-	-	-	-	-	-	-	-	-	-	-	-	-	-	-	-	-	-	-	-	-	-	-	-	-	-	-	-	-	-	C	.	-	G	T	.	.	.	.	.	.	.	-	.
MF-ef94-2	-	-	-	-	-	-	-	-	-	-	-	-	-	-	-	-	-	-	-	-	-	-	-	-	-	-	-	-	-	-	-	-	-	-	-	G	C	-	G	T	C	.	.	.	.	.	.	-	.
MF-ef94-3	-	-	-	-	-	-	-	-	-	-	-	-	-	-	-	-	-	-	-	-	-	-	-	-	-	-	-	-	-	-	-	-	-	-	-	C	.	.	C	.	.	.	.	.	.	.	.	-	.
MF-ef94-4	-	-	-	-	-	-	-	-	-	-	-	-	-	-	-	-	-	-	-	-	-	-	-	-	-	-	-	-	-	-	-	-	-	-	-	C	.	T	.	.	.	.	.	.	.	.	.	-	.
MF-ef94-5	-	-	-	-	-	-	-	-	-	-	-	-	-	-	-	-	-	-	-	-	-	-	-	-	-	-	-	-	-	-	-	-	-	-	-	C	.	.	.	.	.	.	.	.	.	.	.	-	.
MF-ef94-6	-	-	-	-	-	-	-	-	-	-	-	-	-	-	-	-	-	-	-	-	-	-	-	-	-	-	-	-	-	-	-	-	-	-	-	C	.	.	.	.	.	.	.	.	.	.	.	-	.
MF-ef94--7	-	-	-	-	-	-	-	-	-	-	-	-	-	-	-	-	-	-	-	-	-	-	-	-	-	-	-	-	-	-	-	-	-	-	-	G	C	T	G	T	.	.	.	.	.	.	.	-	.
MF-ef	CLUSTAL W (1.81) multiple sequence alignment
MF-ef97	A	T	G	A	T	G	C	A	C	T	T	T	C	G	A	C	C	G	T	T	C	G	T	C	A	T	G	T	T	C	A	C	A	A	G	C	C	T	C	C	T	A	C	T	-	G	C	T	C
MF-ef47--1	-	-	-	-	-	-	-	-	-	-	-	-	-	-	-	-	-	-	-	-	-	-	-	-	-	-	-	-	-	-	-	-	-	-	-	-	.	C	T	.	.	.	.	.	.	.	.	A	G
MF-ef47--2	-	-	-	-	-	-	-	-	-	-	-	-	-	-	-	-	-	-	-	-	-	-	-	-	-	-	-	-	-	-	-	-	-	-	-	-	.	.	.	.	.	.	.	.	.	.	.	-	G
MF-ef47--3	-	-	-	-	-	-	-	-	-	-	-	-	-	-	-	-	-	-	-	-	-	-	-	-	-	-	-	-	-	-	-	-	-	-	-	-	.	.	T	.	.	.	.	.	.	.	.	A	G
MF-ef47--4	-	-	-	-	-	-	-	-	-	-	-	-	-	-	-	-	-	-	-	-	-	-	-	-	-	-	-	-	-	-	-	-	-	-	-	-	.	.	T	.	.	.	.	.	.	.	.	A	G
MF-ef47--5	-	-	-	-	-	-	-	-	-	-	-	-	-	-	-	-	-	-	-	-	-	-	-	-	-	-	-	-	-	-	-	-	-	-	-	-	.	.	.	.	.	.	.	.	T	.	.	A	G
MF-ef47--6	-	-	-	-	-	-	-	-	-	-	-	-	-	-	-	-	-	-	-	-	-	-	-	-	-	-	-	-	-	-	-	-	-	-	-	-	G	C	T	.	.	.	.	.	.	.	.	A	G
MF-ef47--7	-	-	-	-	-	-	-	-	-	-	-	-	-	-	-	-	-	-	-	-	-	-	-	-	-	-	-	-	-	-	-	-	-	-	-	-	.	.	.	.	.	.	.	.	.	.	.	A	G
[truncated: 683 more columns]
