# Supplementary material for: Comparative Genomics of the Sigatoka Disease Complex on Banana Suggests a Link between Parallel Evolutionary Changes in Pseudocercospora fijiensis and Pseudocercospora eumusae and Increased Virulence on the Banana Host
Source: PLoS Genet. 2016 Aug 11;12(8):e1005904. doi: 10.1371/journal.pgen.1005904 (PMC4981473; doi:10.1371/journal.pgen.1005904)
Supplement: S11 Table — (XLSX) [file pgen.1005904.s036.xlsx]

## Sheet: Sheet1
S10 Table. Annotation of the gene families with high Ka/Ks ratio
Family	Species 1	Species 1 gene	Species 2	Species 2 gene**	dN	dS	dN/dS	Pvalue_FET*	Pvalue_FDR*	Effector	KOG	pfam_term	interpro_term	GO_MF	GO_CC	GO_BP	Swissprot hit
effectorGroup00043	P. eumusae	maker-scaffold109_size125606-augustus-gene-0.140-mRNA-1_m	P. fijiensis	Mycfi2_180004_Genemark.11016_g_m	0.703194	0.515449	1.36424	0.232556	0.233443	Yes (Avr4-2)	No Assigned KOG term
orthoGroup02922	P. eumusae	genemark-scaffold13_size520568-processed-gene-2.59-mRNA-1	P. musae	maker-scaffold709_size21793-augustus-gene-0.16-mRNA-1	0.280268	0.273777	1.02371	0.864	0.864938		Energy production and conversion	PF06747(CHCH domain)	IPR010625(CHCH)				P21976: NADH-ubiquinone oxidoreductase
orthoGroup05069	P. eumusae	maker-scaffold2_size541631-augustus-gene-4.185-mRNA-1	P. musae	augustus_masked-scaffold80_size90896-processed-gene-0.56-mRNA-1	0.0991859	0.0950395	1.04363	1	1		General function prediction only	PF01636(Phosphotransferase enzyme family)	IPR002575(Aminoglycoside phosphotransferase)				Q65KK1: Methylthioribose kinase
orthoGroup06224	P. eumusae	genemark-scaffold72_size122062-processed-gene-0.84-mRNA-1	P. musae	augustus_masked-scaffold25_size154618-processed-gene-0.92-mRNA-1	0.112855	0.10466	1.07831	0.877	0.877793		No Assigned KOG term
orthoGroup09318	P. eumusae	augustus_masked-scaffold79_size130575-processed-gene-0.28-mRNA-1	P. fijiensis	Mycfi2_173612_Genemark.4624_g	2.77072	1.05339	2.63028	6.05e-06	6.30917e-06		General function prediction only	PF00884(Sulfatase)	IPR000917(Sulfatase)	GO:0008484(sulfuric ester hydrolase activity)		GO:0008152(metabolic process)	P51688: N-sulphoglucosamine sulphohydrolase
orthoGroup13665	P. musae	maker-scaffold97_size115356-snap-gene-0.138-mRNA-1	P. fijiensis	Mycfi2_84347_Mycfi1.fgenesh1_pg.C_scaffold_29000060	2.71263	1.15695	2.34463	0.00143311	0.00146057		No Assigned KOG term
orthoGroup15407	P. eumusae	maker-scaffold186_size167048-augustus-gene-0.121-mRNA-1	P. musae	maker-scaffold100_size84643-snap-gene-0.106-mRNA-1	0.172315	0.17007	1.0132	0.889622	0.890266		General function prediction only	PF01753(MYND finger)	IPR002893(Zinc finger, MYND-type)				Q09415: SET domain-containing protein
orthoGroup17530	P. eumusae	maker-scaffold230_size56632-augustus-gene-0.53-mRNA-1	P. fijiensis	Mycfi2_173720_Genemark.4732_g	1.6517	1.18712	1.39135	0.14854	0.149269		No Assigned KOG term
orthoGroup19237	P. eumusae	augustus_masked-scaffold34_size176914-processed-gene-0.6-mRNA-1	P. fijiensis	Mycfi2_174176_Genemark.5188_g	1.80853	1.77108	1.02115	0.859005	0.859005		General function prediction only	PF01753(MYND finger)	IPR002893(Zinc finger, MYND-type)
orthoGroup19249	P. eumusae	augustus_masked-scaffold227_size51456-processed-gene-0.9-mRNA-1	P. musae	augustus_masked-scaffold97_size115356-processed-gene-0.58-mRNA-1	0.110319	0.109441	1.00802	0.896968	0.897455		No Assigned KOG term
orthoGroup21543	P. eumusae	maker-scaffold146_size140402-augustus-gene-0.153-mRNA-1	P. musae	augustus_masked-scaffold153_size67434-processed-gene-0.31-mRNA-1	0.248299	0.198729	1.24943	0.371192	0.373216		No Assigned KOG term
orthoGroup24185	P. musae	augustus_masked-scaffold93_size86570-processed-gene-0.96-mRNA-1	P. fijiensis	Mycfi2_25002_Mycfi1.gw1.16.772.1	0.423979	0.413314	1.0258	0.744751	0.745425		Transcription	PF00505(HMG (high mobility group) box)	IPR009071(High mobility group box domain)				Q00417: Transcription factor 7
orthoGroup24185	P. eumusae	snap_masked-scaffold171_size70709-processed-gene-0.28-mRNA-1	P. fijiensis	Mycfi2_25002_Mycfi1.gw1.16.772.1	0.490797	0.413678	1.18642	0.425105	0.425721		Transcription	PF00505(HMG (high mobility group) box)	IPR009071(High mobility group box domain)				Q00417: Transcription factor 7
orthoGroup24614	P. eumusae	augustus_masked-scaffold47_size290012-processed-gene-1.12-mRNA-1	P. musae	augustus_masked-scaffold178_size64106-processed-gene-0.38-mRNA-1	0.56403	0.52334	1.07775	0.556076	0.557487		Signal transduction mechanisms
orthoGroup27446	P. eumusae	maker-scaffold5_size423481-augustus-gene-1.127-mRNA-1	P. musae	augustus_masked-scaffold90_size87443-processed-gene-0.55-mRNA-1	0.234479	0.17384	1.34883	0.108429	0.109738		No Assigned KOG term
orthoGroup28407	P. eumusae	augustus_masked-scaffold142_size76731-processed-gene-0.23-mRNA-1	P. musae	snap_masked-scaffold316_size42263-processed-gene-0.38-mRNA-1	1.79242	1.22179	1.46705	0.101116	0.102393		Cell wall/membrane/envelope biogenesis	PF12796(Ankyrin repeats (3 copies))	IPR002110(Ankyrin repeat)	GO:0005515(protein binding)			Q09415: Ankyrin repeat and SOCS box protein
orthoGroup29109	P. eumusae	augustus_masked-scaffold108_size100887-processed-gene-0.64-mRNA-1	P. musae	augustus_masked-scaffold27_size179752-processed-gene-0.167-mRNA-1	0.0994069	0.0977481	1.01697	0.898337	0.898662		No Assigned KOG term
orthoGroup29120	P. musae	augustus_masked-scaffold249_size49720-processed-gene-0.21-mRNA-1	P. fijiensis	Mycfi2_82536_Mycfi1.fgenesh1_pg.C_scaffold_16000111	0.402713	0.397186	1.01392	0.604321	0.605744		No Assigned KOG term
orthoGroup29129	P. musae	maker-scaffold503_size31390-snap-gene-0.44-mRNA-1	P. fijiensis	Mycfi2_199365_fgenesh1_pg.8_^_508	1.46806	1.43812	1.02082	0.823982	0.824131		No Assigned KOG term
orthoGroup29129	P. eumusae	augustus_masked-scaffold160_size73696-processed-gene-0.14-mRNA-1	P. fijiensis	Mycfi2_199365_fgenesh1_pg.8_^_508	3.06775	2.22035	1.38165	0.0245275	0.0247605		No Assigned KOG term
orthoGroup29185	P. eumusae	augustus_masked-scaffold55_size183517-processed-gene-0.166-mRNA-1	P. musae	augustus_masked-scaffold51_size186555-processed-gene-0.161-mRNA-1	0.132769	0.12782	1.03872	0.857397	0.858639		Intracellular trafficking, secretion, and vesicular transport
orthoGroup29252	P. musae	maker-scaffold23_size151459-augustus-gene-0.163-mRNA-1	P. fijiensis	Mycfi2_211183_estExt_fgenesh1_kg.C_40113	0.483742	0.387027	1.24989	0.366449	0.367712		Translation, ribosomal structure and biogenesis
orthoGroup36335	P. eumusae	augustus_masked-scaffold158_size71474-processed-gene-0.12-mRNA-1	P. fijiensis	Mycfi2_217163_estExt_fgenesh1_pg.C_210018	0.464056	0.426506	1.08804	0.352665	0.353432		No Assigned KOG term
orthoGroup36336	P. eumusae	augustus_masked-scaffold159_size108916-processed-gene-0.8-mRNA-1	P. fijiensis	Mycfi2_179677_Genemark.10689_g	1.41629	1.07255	1.32049	0.0336414	0.0339238		No Assigned KOG term
orthoGroup36434	P. eumusae	augustus_masked-scaffold7_size340193-processed-gene-2.30-mRNA-1	P. musae	maker-scaffold869_size16967-snap-gene-0.10-mRNA-1	0.130114	0.129589	1.00405	0.999999	1		No Assigned KOG term
orthoGroup36456	P. eumusae	genemark-scaffold161_size120264-processed-gene-0.62-mRNA-1	P. fijiensis	Mycfi2_203209_estExt_fgenesh1_pm.C_30699	2.3658	1.18018	2.00461	0.136463	0.137183		No Assigned KOG term
orthoGroup36472	P. eumusae	genemark-scaffold4_size849421-processed-gene-7.68-mRNA-1	P. musae	augustus_masked-scaffold689_size22239-processed-gene-0.14-mRNA-1	0.184702	0.155012	1.19153	0.401143	0.403037		No Assigned KOG term
orthoGroup36594	P. eumusae	snap_masked-scaffold353_size25484-processed-gene-0.19-mRNA-1	P. musae	augustus_masked-scaffold220_size54561-processed-gene-0.35-mRNA-1	0.380091	0.363049	1.04694	0.748323	0.749678		No Assigned KOG term
* P-value < 0.05 is in bold.
**Mycfi refers to Pseudocercospora fijiensis
